# Supplementary material for: Towards a unified molecular mechanism for ligand-dependent activation of NR4A-RXR heterodimers
Source: eLife. 2026 Apr 30;14:RP106861. doi: 10.7554/eLife.106861 (PMC13132549; doi:10.7554/eLife.106861)
Supplement: Supplementary file 2. [file elife-106861-supp2.zip]

Archive with 3 entries (2 files):
- Supplementary file 2/
- Supplementary file 2/AlphaFold3 model of Nur77-RXRg LBD heterodimer.pdb
- __MACOSX/Supplementary file 2/._AlphaFold3 model of Nur77-RXRg LBD heterodimer.pdb
