# Supplementary material for: Towards a unified molecular mechanism for ligand-dependent activation of NR4A-RXR heterodimers
Source: eLife. 2026 Apr 30;14:RP106861. doi: 10.7554/eLife.106861 (PMC13132549; doi:10.7554/eLife.106861)
Supplement: Supplementary file 2. [file elife-106861-supp2.zip › Supplementary file 2/AlphaFold3 model of Nur77-RXRg LBD heterodimer.pdb]

ATOM      1  N   GLY A 355     -36.512 -10.977   1.955  1.00 28.10      A    N  
ATOM      2  CA  GLY A 355     -36.182  -9.642   2.467  1.00 30.51      A    C  
ATOM      3  C   GLY A 355     -34.819  -9.253   1.956  1.00 33.04      A    C  
ATOM      4  O   GLY A 355     -34.134 -10.142   1.461  1.00 31.41      A    O  
ATOM      5  N   PRO A 356     -34.434  -7.975   2.014  1.00 39.05      A    N  
ATOM      6  CA  PRO A 356     -33.053  -7.633   1.717  1.00 40.17      A    C  
ATOM      7  C   PRO A 356     -32.155  -8.528   2.579  1.00 42.00      A    C  
ATOM      8  O   PRO A 356     -32.513  -8.777   3.738  1.00 41.04      A    O  
ATOM      9  CB  PRO A 356     -32.914  -6.146   2.049  1.00 37.50      A    C  
ATOM     10  CG  PRO A 356     -34.018  -5.889   3.075  1.00 36.86      A    C  
ATOM     11  CD  PRO A 356     -35.115  -6.887   2.671  1.00 41.24      A    C  
ATOM     12  N   PRO A 357     -31.081  -9.100   2.026  1.00 48.83      A    N  
ATOM     13  CA  PRO A 357     -30.210  -9.977   2.798  1.00 49.67      A    C  
ATOM     14  C   PRO A 357     -29.743  -9.214   4.041  1.00 51.42      A    C  
ATOM     15  O   PRO A 357     -29.381  -8.044   3.941  1.00 49.17      A    O  
ATOM     16  CB  PRO A 357     -29.064 -10.372   1.857  1.00 46.70      A    C  
ATOM     17  CG  PRO A 357     -29.057  -9.257   0.806  1.00 46.18      A    C  
ATOM     18  CD  PRO A 357     -30.524  -8.846   0.711  1.00 48.23      A    C  
ATOM     19  N   ASP A 358     -29.857  -9.859   5.202  1.00 48.84      A    N  
ATOM     20  CA  ASP A 358     -29.667  -9.208   6.491  1.00 50.20      A    C  
ATOM     21  C   ASP A 358     -28.270  -8.568   6.538  1.00 51.39      A    C  
ATOM     22  O   ASP A 358     -27.246  -9.250   6.489  1.00 48.03      A    O  
ATOM     23  CB  ASP A 358     -29.918 -10.240   7.602  1.00 45.81      A    C  
ATOM     24  CG  ASP A 358     -30.014  -9.631   9.000  1.00 41.38      A    C  
ATOM     25  OD1 ASP A 358     -30.114  -8.386   9.089  1.00 38.48      A    O  
ATOM     26  OD2 ASP A 358     -29.968 -10.421   9.960  1.00 37.54      A    O1-
ATOM     27  N   ALA A 359     -28.240  -7.235   6.529  1.00 57.11      A    N  
ATOM     28  CA  ALA A 359     -27.028  -6.425   6.368  1.00 59.01      A    C  
ATOM     29  C   ALA A 359     -26.163  -6.395   7.636  1.00 62.48      A    C  
ATOM     30  O   ALA A 359     -25.296  -5.526   7.787  1.00 57.97      A    O  
ATOM     31  CB  ALA A 359     -27.444  -5.028   5.883  1.00 54.69      A    C  
ATOM     32  N   SER A 360     -26.401  -7.329   8.543  1.00 68.69      A    N  
ATOM     33  CA  SER A 360     -25.637  -7.506   9.768  1.00 74.21      A    C  
ATOM     34  C   SER A 360     -24.159  -7.759   9.444  1.00 78.12      A    C  
ATOM     35  O   SER A 360     -23.853  -8.583   8.574  1.00 73.82      A    O  
ATOM     36  CB  SER A 360     -26.223  -8.673  10.574  1.00 67.27      A    C  
ATOM     37  OG  SER A 360     -25.415  -8.961  11.696  1.00 59.50      A    O  
ATOM     38  N   PRO A 361     -23.233  -7.129  10.172  1.00 68.07      A    N  
ATOM     39  CA  PRO A 361     -21.801  -7.381  10.046  1.00 72.17      A    C  
ATOM     40  C   PRO A 361     -21.436  -8.867  10.143  1.00 77.66      A    C  
ATOM     41  O   PRO A 361     -20.578  -9.347   9.403  1.00 76.95      A    O  
ATOM     42  CB  PRO A 361     -21.149  -6.576  11.175  1.00 67.52      A    C  
ATOM     43  CG  PRO A 361     -22.135  -5.452  11.440  1.00 63.36      A    C  
ATOM     44  CD  PRO A 361     -23.494  -6.098  11.161  1.00 65.83      A    C  
ATOM     45  N   ALA A 362     -22.147  -9.631  10.976  1.00 72.12      A    N  
ATOM     46  CA  ALA A 362     -21.936 -11.079  11.127  1.00 77.50      A    C  
ATOM     47  C   ALA A 362     -22.239 -11.858   9.832  1.00 83.80      A    C  
ATOM     48  O   ALA A 362     -21.507 -12.788   9.475  1.00 80.48      A    O  
ATOM     49  CB  ALA A 362     -22.799 -11.570  12.292  1.00 70.64      A    C  
ATOM     50  N   ASN A 363     -23.279 -11.466   9.099  1.00 87.75      A    N  
ATOM     51  CA  ASN A 363     -23.626 -12.093   7.823  1.00 92.09      A    C  
ATOM     52  C   ASN A 363     -22.615 -11.743   6.729  1.00 94.76      A    C  
ATOM     53  O   ASN A 363     -22.255 -12.599   5.916  1.00 93.43      A    O  
ATOM     54  CB  ASN A 363     -25.060 -11.707   7.437  1.00 85.41      A    C  
ATOM     55  CG  ASN A 363     -26.109 -12.480   8.226  1.00 74.16      A    C  
ATOM     56  ND2 ASN A 363     -27.338 -12.008   8.257  1.00 61.95      A    N  
ATOM     57  OD1 ASN A 363     -25.849 -13.527   8.778  1.00 63.58      A    O  
ATOM     58  N   LEU A 364     -22.116 -10.514   6.733  1.00 94.59      A    N  
ATOM     59  CA  LEU A 364     -21.039 -10.091   5.839  1.00 96.20      A    C  
ATOM     60  C   LEU A 364     -19.780 -10.919   6.096  1.00 97.02      A    C  
ATOM     61  O   LEU A 364     -19.262 -11.524   5.166  1.00 96.72      A    O  
ATOM     62  CB  LEU A 364     -20.805  -8.582   5.987  1.00 95.83      A    C  
ATOM     63  CG  LEU A 364     -19.643  -8.041   5.130  1.00 95.40      A    C  
ATOM     64  CD1 LEU A 364     -19.841  -8.285   3.633  1.00 93.94      A    C  
ATOM     65  CD2 LEU A 364     -19.518  -6.530   5.336  1.00 93.59      A    C  
ATOM     66  N   LEU A 365     -19.340 -11.028   7.349  1.00 96.87      A    N  
ATOM     67  CA  LEU A 365     -18.156 -11.804   7.721  1.00 97.02      A    C  
ATOM     68  C   LEU A 365     -18.289 -13.269   7.288  1.00 97.33      A    C  
ATOM     69  O   LEU A 365     -17.391 -13.806   6.646  1.00 97.10      A    O  
ATOM     70  CB  LEU A 365     -17.927 -11.703   9.233  1.00 96.52      A    C  
ATOM     71  CG  LEU A 365     -16.613 -12.364   9.705  1.00 95.82      A    C  
ATOM     72  CD1 LEU A 365     -15.386 -11.668   9.125  1.00 94.24      A    C  
ATOM     73  CD2 LEU A 365     -16.521 -12.309  11.232  1.00 93.56      A    C  
ATOM     74  N   THR A 366     -19.444 -13.888   7.570  1.00 97.02      A    N  
ATOM     75  CA  THR A 366     -19.713 -15.276   7.185  1.00 96.71      A    C  
ATOM     76  C   THR A 366     -19.633 -15.468   5.667  1.00 96.98      A    C  
ATOM     77  O   THR A 366     -19.081 -16.466   5.188  1.00 96.80      A    O  
ATOM     78  CB  THR A 366     -21.102 -15.719   7.678  1.00 95.90      A    C  
ATOM     79  CG2 THR A 366     -21.385 -17.187   7.376  1.00 87.50      A    C  
ATOM     80  OG1 THR A 366     -21.182 -15.581   9.075  1.00 89.02      A    O  
ATOM     81  N   SER A 367     -20.145 -14.507   4.901  1.00 97.10      A    N  
ATOM     82  CA  SER A 367     -20.104 -14.539   3.440  1.00 97.15      A    C  
ATOM     83  C   SER A 367     -18.676 -14.373   2.902  1.00 97.41      A    C  
ATOM     84  O   SER A 367     -18.270 -15.129   2.025  1.00 97.05      A    O  
ATOM     85  CB  SER A 367     -21.013 -13.462   2.858  1.00 96.59      A    C  
ATOM     86  OG  SER A 367     -22.345 -13.662   3.304  1.00 90.59      A    O  
ATOM     87  N   LEU A 368     -17.894 -13.459   3.481  1.00 97.68      A    N  
ATOM     88  CA  LEU A 368     -16.484 -13.250   3.119  1.00 97.75      A    C  
ATOM     89  C   LEU A 368     -15.636 -14.493   3.428  1.00 97.51      A    C  
ATOM     90  O   LEU A 368     -14.855 -14.931   2.581  1.00 97.23      A    O  
ATOM     91  CB  LEU A 368     -15.936 -12.021   3.876  1.00 97.82      A    C  
ATOM     92  CG  LEU A 368     -16.522 -10.665   3.444  1.00 97.46      A    C  
ATOM     93  CD1 LEU A 368     -15.978  -9.569   4.356  1.00 96.90      A    C  
ATOM     94  CD2 LEU A 368     -16.162 -10.317   1.999  1.00 96.62      A    C  
ATOM     95  N   VAL A 369     -15.839 -15.106   4.591  1.00 97.41      A    N  
ATOM     96  CA  VAL A 369     -15.153 -16.347   4.979  1.00 97.04      A    C  
ATOM     97  C   VAL A 369     -15.497 -17.478   4.012  1.00 96.70      A    C  
ATOM     98  O   VAL A 369     -14.595 -18.160   3.529  1.00 96.44      A    O  
ATOM     99  CB  VAL A 369     -15.500 -16.738   6.427  1.00 96.72      A    C  
ATOM    100  CG1 VAL A 369     -15.019 -18.148   6.791  1.00 95.34      A    C  
ATOM    101  CG2 VAL A 369     -14.844 -15.769   7.417  1.00 95.81      A    C  
ATOM    102  N   ARG A 370     -16.784 -17.644   3.681  1.00 96.81      A    N  
ATOM    103  CA  ARG A 370     -17.213 -18.684   2.737  1.00 96.46      A    C  
ATOM    104  C   ARG A 370     -16.625 -18.444   1.345  1.00 96.23      A    C  
ATOM    105  O   ARG A 370     -16.093 -19.383   0.754  1.00 95.70      A    O  
ATOM    106  CB  ARG A 370     -18.743 -18.776   2.735  1.00 95.90      A    C  
ATOM    107  CG  ARG A 370     -19.227 -19.967   1.896  1.00 84.05      A    C  
ATOM    108  CD  ARG A 370     -20.747 -20.153   2.001  1.00 77.02      A    C  
ATOM    109  NE  ARG A 370     -21.154 -20.739   3.296  1.00 67.44      A    N  
ATOM    110  CZ  ARG A 370     -22.397 -20.887   3.735  1.00 59.61      A    C  
ATOM    111  NH1 ARG A 370     -23.420 -20.473   3.035  1.00 52.09      A    N1+
ATOM    112  NH2 ARG A 370     -22.626 -21.469   4.876  1.00 53.08      A    N  
ATOM    113  N   ALA A 371     -16.643 -17.208   0.849  1.00 96.74      A    N  
ATOM    114  CA  ALA A 371     -16.038 -16.843  -0.427  1.00 96.65      A    C  
ATOM    115  C   ALA A 371     -14.536 -17.169  -0.455  1.00 96.41      A    C  
ATOM    116  O   ALA A 371     -14.044 -17.757  -1.422  1.00 95.73      A    O  
ATOM    117  CB  ALA A 371     -16.294 -15.357  -0.691  1.00 96.76      A    C  
ATOM    118  N   HIS A 372     -13.821 -16.863   0.625  1.00 96.86      A    N  
ATOM    119  CA  HIS A 372     -12.405 -17.199   0.763  1.00 96.41      A    C  
ATOM    120  C   HIS A 372     -12.169 -18.707   0.724  1.00 95.83      A    C  
ATOM    121  O   HIS A 372     -11.404 -19.179  -0.116  1.00 95.11      A    O  
ATOM    122  CB  HIS A 372     -11.835 -16.570   2.039  1.00 96.29      A    C  
ATOM    123  CG  HIS A 372     -10.414 -17.009   2.292  1.00 95.82      A    C  
ATOM    124  CD2 HIS A 372      -9.971 -17.823   3.308  1.00 89.12      A    C  
ATOM    125  ND1 HIS A 372      -9.343 -16.790   1.451  1.00 88.89      A    N  
ATOM    126  CE1 HIS A 372      -8.283 -17.456   1.955  1.00 91.02      A    C  
ATOM    127  NE2 HIS A 372      -8.628 -18.092   3.079  1.00 91.60      A    N  
ATOM    128  N   LEU A 373     -12.857 -19.467   1.582  1.00 95.39      A    N  
ATOM    129  CA  LEU A 373     -12.673 -20.916   1.710  1.00 94.30      A    C  
ATOM    130  C   LEU A 373     -12.992 -21.661   0.409  1.00 93.45      A    C  
ATOM    131  O   LEU A 373     -12.225 -22.527   0.001  1.00 92.13      A    O  
ATOM    132  CB  LEU A 373     -13.534 -21.446   2.869  1.00 93.98      A    C  
ATOM    133  CG  LEU A 373     -13.069 -21.009   4.274  1.00 93.06      A    C  
ATOM    134  CD1 LEU A 373     -14.075 -21.497   5.316  1.00 91.53      A    C  
ATOM    135  CD2 LEU A 373     -11.692 -21.555   4.633  1.00 91.25      A    C  
ATOM    136  N   ASP A 374     -14.055 -21.265  -0.284  1.00 93.98      A    N  
ATOM    137  CA  ASP A 374     -14.442 -21.852  -1.569  1.00 92.98      A    C  
ATOM    138  C   ASP A 374     -13.446 -21.568  -2.707  1.00 91.94      A    C  
ATOM    139  O   ASP A 374     -13.492 -22.223  -3.751  1.00 89.37      A    O  
ATOM    140  CB  ASP A 374     -15.794 -21.266  -1.990  1.00 92.10      A    C  
ATOM    141  CG  ASP A 374     -17.032 -21.768  -1.248  1.00 89.50      A    C  
ATOM    142  OD1 ASP A 374     -16.952 -22.648  -0.382  1.00 86.72      A    O  
ATOM    143  OD2 ASP A 374     -18.114 -21.271  -1.674  1.00 86.14      A    O1-
ATOM    144  N   SER A 375     -12.588 -20.557  -2.549  1.00 91.95      A    N  
ATOM    145  CA  SER A 375     -11.612 -20.138  -3.554  1.00 91.39      A    C  
ATOM    146  C   SER A 375     -10.216 -20.715  -3.355  1.00 89.22      A    C  
ATOM    147  O   SER A 375      -9.343 -20.550  -4.203  1.00 84.43      A    O  
ATOM    148  CB  SER A 375     -11.547 -18.609  -3.591  1.00 90.93      A    C  
ATOM    149  OG  SER A 375     -10.819 -18.110  -2.481  1.00 87.74      A    O  
ATOM    150  N   GLY A 376      -9.977 -21.369  -2.209  1.00 84.10      A    N  
ATOM    151  CA  GLY A 376      -8.696 -21.981  -1.908  1.00 81.53      A    C  
ATOM    152  C   GLY A 376      -8.649 -23.451  -2.322  1.00 82.25      A    C  
ATOM    153  O   GLY A 376      -9.686 -24.112  -2.357  1.00 76.84      A    O  
ATOM    154  N   PRO A 377      -7.458 -24.002  -2.587  1.00 80.76      A    N  
ATOM    155  CA  PRO A 377      -7.300 -25.442  -2.600  1.00 78.40      A    C  
ATOM    156  C   PRO A 377      -7.582 -25.962  -1.194  1.00 77.77      A    C  
ATOM    157  O   PRO A 377      -7.087 -25.420  -0.205  1.00 72.17      A    O  
ATOM    158  CB  PRO A 377      -5.858 -25.687  -3.055  1.00 73.89      A    C  
ATOM    159  CG  PRO A 377      -5.112 -24.449  -2.562  1.00 73.63      A    C  
ATOM    160  CD  PRO A 377      -6.158 -23.342  -2.645  1.00 77.92      A    C  
ATOM    161  N   SER A 378      -8.370 -27.026  -1.079  1.00 72.94      A    N  
ATOM    162  CA  SER A 378      -8.441 -27.733   0.190  1.00 72.12      A    C  
ATOM    163  C   SER A 378      -7.055 -28.298   0.520  1.00 73.01      A    C  
ATOM    164  O   SER A 378      -6.359 -28.773  -0.372  1.00 67.61      A    O  
ATOM    165  CB  SER A 378      -9.504 -28.841   0.169  1.00 65.31      A    C  
ATOM    166  OG  SER A 378      -9.175 -29.862  -0.737  1.00 59.17      A    O  
ATOM    167  N   THR A 379      -6.683 -28.309   1.802  1.00 67.97      A    N  
ATOM    168  CA  THR A 379      -5.399 -28.887   2.247  1.00 67.34      A    C  
ATOM    169  C   THR A 379      -5.192 -30.330   1.772  1.00 68.50      A    C  
ATOM    170  O   THR A 379      -4.063 -30.746   1.552  1.00 64.35      A    O  
ATOM    171  CB  THR A 379      -5.308 -28.868   3.776  1.00 62.07      A    C  
ATOM    172  CG2 THR A 379      -4.993 -27.473   4.312  1.00 53.82      A    C  
ATOM    173  OG1 THR A 379      -6.544 -29.263   4.334  1.00 56.51      A    O  
ATOM    174  N   ALA A 380      -6.267 -31.070   1.533  1.00 65.92      A    N  
ATOM    175  CA  ALA A 380      -6.239 -32.423   0.986  1.00 65.63      A    C  
ATOM    176  C   ALA A 380      -5.913 -32.504  -0.522  1.00 69.48      A    C  
ATOM    177  O   ALA A 380      -5.736 -33.604  -1.038  1.00 63.14      A    O  
ATOM    178  CB  ALA A 380      -7.594 -33.072   1.292  1.00 56.48      A    C  
ATOM    179  N   LYS A 381      -5.868 -31.352  -1.240  1.00 81.06      A    N  
ATOM    180  CA  LYS A 381      -5.640 -31.287  -2.689  1.00 84.45      A    C  
ATOM    181  C   LYS A 381      -4.329 -30.587  -3.058  1.00 87.79      A    C  
ATOM    182  O   LYS A 381      -4.238 -30.006  -4.140  1.00 84.24      A    O  
ATOM    183  CB  LYS A 381      -6.842 -30.656  -3.401  1.00 75.42      A    C  
ATOM    184  CG  LYS A 381      -8.094 -31.532  -3.388  1.00 62.60      A    C  
ATOM    185  CD  LYS A 381      -9.172 -30.872  -4.252  1.00 54.78      A    C  
ATOM    186  CE  LYS A 381     -10.439 -31.708  -4.287  1.00 46.18      A    C  
ATOM    187  NZ  LYS A 381     -11.477 -31.076  -5.148  1.00 39.97      A    N1+
ATOM    188  N   LEU A 382      -3.335 -30.617  -2.166  1.00 90.49      A    N  
ATOM    189  CA  LEU A 382      -2.005 -30.123  -2.505  1.00 92.47      A    C  
ATOM    190  C   LEU A 382      -1.346 -31.059  -3.514  1.00 93.15      A    C  
ATOM    191  O   LEU A 382      -1.266 -32.263  -3.292  1.00 91.56      A    O  
ATOM    192  CB  LEU A 382      -1.155 -29.934  -1.241  1.00 91.38      A    C  
ATOM    193  CG  LEU A 382      -1.669 -28.854  -0.277  1.00 90.59      A    C  
ATOM    194  CD1 LEU A 382      -0.722 -28.735   0.922  1.00 87.94      A    C  
ATOM    195  CD2 LEU A 382      -1.772 -27.472  -0.919  1.00 87.48      A    C  
ATOM    196  N   ASP A 383      -0.881 -30.482  -4.606  1.00 94.00      A    N  
ATOM    197  CA  ASP A 383      -0.225 -31.188  -5.698  1.00 94.62      A    C  
ATOM    198  C   ASP A 383       1.297 -31.040  -5.592  1.00 95.12      A    C  
ATOM    199  O   ASP A 383       1.871 -30.009  -5.947  1.00 94.72      A    O  
ATOM    200  CB  ASP A 383      -0.785 -30.713  -7.036  1.00 93.63      A    C  
ATOM    201  CG  ASP A 383      -0.126 -31.402  -8.231  1.00 92.90      A    C  
ATOM    202  OD1 ASP A 383       0.607 -32.395  -8.020  1.00 90.41      A    O  
ATOM    203  OD2 ASP A 383      -0.334 -30.930  -9.368  1.00 89.46      A    O1-
ATOM    204  N   TYR A 384       1.952 -32.083  -5.107  1.00 94.88      A    N  
ATOM    205  CA  TYR A 384       3.403 -32.165  -5.000  1.00 95.02      A    C  
ATOM    206  C   TYR A 384       4.067 -32.812  -6.229  1.00 95.17      A    C  
ATOM    207  O   TYR A 384       5.275 -33.044  -6.203  1.00 93.71      A    O  
ATOM    208  CB  TYR A 384       3.784 -32.895  -3.705  1.00 94.12      A    C  
ATOM    209  CG  TYR A 384       3.578 -32.075  -2.450  1.00 93.89      A    C  
ATOM    210  CD1 TYR A 384       4.622 -31.284  -1.940  1.00 92.18      A    C  
ATOM    211  CD2 TYR A 384       2.333 -32.084  -1.780  1.00 92.38      A    C  
ATOM    212  CE1 TYR A 384       4.449 -30.526  -0.765  1.00 91.51      A    C  
ATOM    213  CE2 TYR A 384       2.146 -31.332  -0.609  1.00 91.37      A    C  
ATOM    214  CZ  TYR A 384       3.212 -30.552  -0.108  1.00 91.71      A    C  
ATOM    215  OH  TYR A 384       3.030 -29.812   1.046  1.00 89.40      A    O  
ATOM    216  N   SER A 385       3.326 -33.080  -7.302  1.00 95.34      A    N  
ATOM    217  CA  SER A 385       3.832 -33.822  -8.472  1.00 95.29      A    C  
ATOM    218  C   SER A 385       5.039 -33.162  -9.146  1.00 95.20      A    C  
ATOM    219  O   SER A 385       5.883 -33.856  -9.713  1.00 93.44      A    O  
ATOM    220  CB  SER A 385       2.717 -33.994  -9.498  1.00 94.35      A    C  
ATOM    221  OG  SER A 385       2.308 -32.744 -10.022  1.00 89.30      A    O  
ATOM    222  N   LYS A 386       5.138 -31.833  -9.064  1.00 95.04      A    N  
ATOM    223  CA  LYS A 386       6.248 -31.043  -9.616  1.00 94.36      A    C  
ATOM    224  C   LYS A 386       7.220 -30.527  -8.551  1.00 94.46      A    C  
ATOM    225  O   LYS A 386       8.201 -29.886  -8.894  1.00 92.82      A    O  
ATOM    226  CB  LYS A 386       5.700 -29.879 -10.448  1.00 93.25      A    C  
ATOM    227  CG  LYS A 386       4.890 -30.348 -11.676  1.00 89.90      A    C  
ATOM    228  CD  LYS A 386       4.531 -29.142 -12.546  1.00 83.79      A    C  
ATOM    229  CE  LYS A 386       3.729 -29.569 -13.777  1.00 76.19      A    C  
ATOM    230  NZ  LYS A 386       3.427 -28.413 -14.658  1.00 67.26      A    N1+
ATOM    231  N   PHE A 387       6.955 -30.775  -7.270  1.00 95.17      A    N  
ATOM    232  CA  PHE A 387       7.767 -30.252  -6.177  1.00 95.23      A    C  
ATOM    233  C   PHE A 387       9.126 -30.953  -6.116  1.00 94.63      A    C  
ATOM    234  O   PHE A 387       9.195 -32.182  -6.059  1.00 93.12      A    O  
ATOM    235  CB  PHE A 387       7.012 -30.361  -4.860  1.00 94.76      A    C  
ATOM    236  CG  PHE A 387       7.778 -29.807  -3.679  1.00 95.47      A    C  
ATOM    237  CD1 PHE A 387       8.432 -30.662  -2.777  1.00 94.40      A    C  
ATOM    238  CD2 PHE A 387       7.885 -28.416  -3.495  1.00 94.67      A    C  
ATOM    239  CE1 PHE A 387       9.171 -30.143  -1.704  1.00 94.15      A    C  
ATOM    240  CE2 PHE A 387       8.626 -27.889  -2.426  1.00 94.25      A    C  
ATOM    241  CZ  PHE A 387       9.261 -28.756  -1.534  1.00 94.49      A    C  
ATOM    242  N   GLN A 388      10.185 -30.168  -6.084  1.00 94.16      A    N  
ATOM    243  CA  GLN A 388      11.549 -30.652  -5.932  1.00 92.60      A    C  
ATOM    244  C   GLN A 388      12.247 -29.833  -4.851  1.00 91.45      A    C  
ATOM    245  O   GLN A 388      12.431 -28.626  -5.012  1.00 88.53      A    O  
ATOM    246  CB  GLN A 388      12.294 -30.581  -7.271  1.00 89.97      A    C  
ATOM    247  CG  GLN A 388      11.719 -31.513  -8.346  1.00 82.13      A    C  
ATOM    248  CD  GLN A 388      12.478 -31.446  -9.674  1.00 78.21      A    C  
ATOM    249  NE2 GLN A 388      12.112 -32.252 -10.639  1.00 67.47      A    N  
ATOM    250  OE1 GLN A 388      13.386 -30.669  -9.879  1.00 70.55      A    O  
ATOM    251  N   GLU A 389      12.649 -30.467  -3.747  1.00 89.09      A    N  
ATOM    252  CA  GLU A 389      13.375 -29.814  -2.647  1.00 86.33      A    C  
ATOM    253  C   GLU A 389      14.800 -29.413  -3.045  1.00 83.30      A    C  
ATOM    254  O   GLU A 389      15.247 -28.302  -2.784  1.00 75.47      A    O  
ATOM    255  CB  GLU A 389      13.414 -30.737  -1.421  1.00 80.70      A    C  
ATOM    256  CG  GLU A 389      12.356 -30.355  -0.392  1.00 72.66      A    C  
ATOM    257  CD  GLU A 389      12.256 -31.291   0.809  1.00 69.23      A    C  
ATOM    258  OE1 GLU A 389      11.360 -31.019   1.654  1.00 63.40      A    O  
ATOM    259  OE2 GLU A 389      13.014 -32.271   0.879  1.00 65.92      A    O1-
ATOM    260  N   LEU A 390      15.507 -30.329  -3.694  1.00 77.58      A    N  
ATOM    261  CA  LEU A 390      16.878 -30.145  -4.160  1.00 75.65      A    C  
ATOM    262  C   LEU A 390      16.871 -29.767  -5.640  1.00 75.01      A    C  
ATOM    263  O   LEU A 390      17.320 -30.531  -6.489  1.00 67.65      A    O  
ATOM    264  CB  LEU A 390      17.693 -31.412  -3.856  1.00 67.85      A    C  
ATOM    265  CG  LEU A 390      18.107 -31.529  -2.384  1.00 60.15      A    C  
ATOM    266  CD1 LEU A 390      18.426 -32.990  -2.053  1.00 53.57      A    C  
ATOM    267  CD2 LEU A 390      19.349 -30.694  -2.091  1.00 53.51      A    C  
ATOM    268  N   VAL A 391      16.371 -28.577  -5.940  1.00 73.65      A    N  
ATOM    269  CA  VAL A 391      16.662 -27.970  -7.236  1.00 71.86      A    C  
ATOM    270  C   VAL A 391      18.057 -27.380  -7.117  1.00 72.52      A    C  
ATOM    271  O   VAL A 391      18.282 -26.453  -6.344  1.00 67.98      A    O  
ATOM    272  CB  VAL A 391      15.622 -26.934  -7.660  1.00 65.10      A    C  
ATOM    273  CG1 VAL A 391      15.889 -26.408  -9.072  1.00 57.99      A    C  
ATOM    274  CG2 VAL A 391      14.238 -27.569  -7.680  1.00 58.95      A    C  
ATOM    275  N   LEU A 392      19.007 -27.942  -7.857  1.00 73.37      A    N  
ATOM    276  CA  LEU A 392      20.247 -27.225  -8.124  1.00 72.07      A    C  
ATOM    277  C   LEU A 392      19.828 -25.864  -8.685  1.00 71.54      A    C  
ATOM    278  O   LEU A 392      19.101 -25.856  -9.678  1.00 65.98      A    O  
ATOM    279  CB  LEU A 392      21.116 -27.984  -9.135  1.00 67.08      A    C  
ATOM    280  CG  LEU A 392      21.916 -29.140  -8.509  1.00 60.95      A    C  
ATOM    281  CD1 LEU A 392      22.463 -30.043  -9.611  1.00 56.32      A    C  
ATOM    282  CD2 LEU A 392      23.101 -28.621  -7.685  1.00 55.61      A    C  
ATOM    283  N   PRO A 393      20.211 -24.741  -8.049  1.00 67.57      A    N  
ATOM    284  CA  PRO A 393      19.877 -23.446  -8.579  1.00 65.03      A    C  
ATOM    285  C   PRO A 393      20.443 -23.394  -9.995  1.00 65.49      A    C  
ATOM    286  O   PRO A 393      21.658 -23.381 -10.189  1.00 60.69      A    O  
ATOM    287  CB  PRO A 393      20.501 -22.426  -7.614  1.00 60.34      A    C  
ATOM    288  CG  PRO A 393      21.614 -23.211  -6.922  1.00 57.80      A    C  
ATOM    289  CD  PRO A 393      21.089 -24.637  -6.903  1.00 59.61      A    C  
ATOM    290  N   HIS A 394      19.560 -23.450 -10.986  1.00 64.14      A    N  
ATOM    291  CA  HIS A 394      19.959 -23.166 -12.340  1.00 62.62      A    C  
ATOM    292  C   HIS A 394      20.253 -21.669 -12.355  1.00 63.42      A    C  
ATOM    293  O   HIS A 394      19.361 -20.854 -12.546  1.00 59.17      A    O  
ATOM    294  CB  HIS A 394      18.878 -23.593 -13.339  1.00 57.23      A    C  
ATOM    295  CG  HIS A 394      18.950 -25.055 -13.707  1.00 53.11      A    C  
ATOM    296  CD2 HIS A 394      18.017 -26.031 -13.443  1.00 46.38      A    C  
ATOM    297  ND1 HIS A 394      19.953 -25.664 -14.431  1.00 48.28      A    N  
ATOM    298  CE1 HIS A 394      19.638 -26.954 -14.591  1.00 44.10      A    C  
ATOM    299  NE2 HIS A 394      18.473 -27.212 -14.007  1.00 43.88      A    N  
ATOM    300  N   PHE A 395      21.506 -21.305 -12.118  1.00 62.93      A    N  
ATOM    301  CA  PHE A 395      22.033 -19.944 -12.186  1.00 62.54      A    C  
ATOM    302  C   PHE A 395      21.953 -19.334 -13.593  1.00 64.43      A    C  
ATOM    303  O   PHE A 395      22.502 -18.260 -13.842  1.00 59.05      A    O  
ATOM    304  CB  PHE A 395      23.488 -19.943 -11.707  1.00 56.02      A    C  
ATOM    305  CG  PHE A 395      23.691 -20.142 -10.215  1.00 51.95      A    C  
ATOM    306  CD1 PHE A 395      23.536 -19.045  -9.350  1.00 47.00      A    C  
ATOM    307  CD2 PHE A 395      24.091 -21.377  -9.699  1.00 44.96      A    C  
ATOM    308  CE1 PHE A 395      23.770 -19.188  -7.974  1.00 39.78      A    C  
ATOM    309  CE2 PHE A 395      24.327 -21.528  -8.320  1.00 40.44      A    C  
ATOM    310  CZ  PHE A 395      24.172 -20.433  -7.454  1.00 39.32      A    C  
ATOM    311  N   GLY A 396      21.311 -20.029 -14.540  1.00 66.94      A    N  
ATOM    312  CA  GLY A 396      21.130 -19.558 -15.897  1.00 67.93      A    C  
ATOM    313  C   GLY A 396      19.979 -18.570 -16.010  1.00 71.81      A    C  
ATOM    314  O   GLY A 396      19.085 -18.528 -15.164  1.00 67.79      A    O  
ATOM    315  N   LYS A 397      19.969 -17.821 -17.113  1.00 77.09      A    N  
ATOM    316  CA  LYS A 397      18.815 -17.059 -17.558  1.00 80.83      A    C  
ATOM    317  C   LYS A 397      17.585 -17.962 -17.645  1.00 84.37      A    C  
ATOM    318  O   LYS A 397      17.707 -19.150 -17.955  1.00 81.53      A    O  
ATOM    319  CB  LYS A 397      19.074 -16.417 -18.929  1.00 73.92      A    C  
ATOM    320  CG  LYS A 397      19.852 -15.106 -18.823  1.00 63.99      A    C  
ATOM    321  CD  LYS A 397      19.839 -14.401 -20.181  1.00 58.68      A    C  
ATOM    322  CE  LYS A 397      20.349 -12.969 -20.062  1.00 51.58      A    C  
ATOM    323  NZ  LYS A 397      19.963 -12.178 -21.255  1.00 44.72      A    N1+
ATOM    324  N   GLU A 398      16.414 -17.383 -17.395  1.00 85.50      A    N  
ATOM    325  CA  GLU A 398      15.134 -18.024 -17.644  1.00 88.10      A    C  
ATOM    326  C   GLU A 398      15.039 -18.543 -19.086  1.00 89.72      A    C  
ATOM    327  O   GLU A 398      15.603 -17.973 -20.013  1.00 88.62      A    O  
ATOM    328  CB  GLU A 398      13.959 -17.092 -17.293  1.00 86.02      A    C  
ATOM    329  CG  GLU A 398      14.006 -15.685 -17.927  1.00 81.04      A    C  
ATOM    330  CD  GLU A 398      14.799 -14.641 -17.107  1.00 81.86      A    C  
ATOM    331  OE1 GLU A 398      14.634 -13.437 -17.357  1.00 75.05      A    O  
ATOM    332  OE2 GLU A 398      15.573 -15.020 -16.193  1.00 79.97      A    O1-
ATOM    333  N   ASP A 399      14.354 -19.672 -19.246  1.00 91.27      A    N  
ATOM    334  CA  ASP A 399      13.995 -20.209 -20.542  1.00 92.12      A    C  
ATOM    335  C   ASP A 399      12.498 -20.026 -20.826  1.00 93.76      A    C  
ATOM    336  O   ASP A 399      11.711 -19.613 -19.969  1.00 93.24      A    O  
ATOM    337  CB  ASP A 399      14.488 -21.665 -20.686  1.00 89.71      A    C  
ATOM    338  CG  ASP A 399      13.822 -22.683 -19.762  1.00 87.27      A    C  
ATOM    339  OD1 ASP A 399      12.602 -22.588 -19.556  1.00 82.90      A    O  
ATOM    340  OD2 ASP A 399      14.541 -23.615 -19.318  1.00 83.35      A    O1-
ATOM    341  N   ALA A 400      12.083 -20.339 -22.046  1.00 94.08      A    N  
ATOM    342  CA  ALA A 400      10.691 -20.232 -22.457  1.00 95.00      A    C  
ATOM    343  C   ALA A 400       9.727 -21.045 -21.568  1.00 95.66      A    C  
ATOM    344  O   ALA A 400       8.586 -20.652 -21.378  1.00 94.93      A    O  
ATOM    345  CB  ALA A 400      10.607 -20.678 -23.920  1.00 94.49      A    C  
ATOM    346  N   GLY A 401      10.178 -22.167 -20.999  1.00 94.89      A    N  
ATOM    347  CA  GLY A 401       9.382 -22.998 -20.093  1.00 94.68      A    C  
ATOM    348  C   GLY A 401       9.156 -22.331 -18.740  1.00 95.09      A    C  
ATOM    349  O   GLY A 401       8.034 -22.360 -18.223  1.00 94.56      A    O  
ATOM    350  N   ASP A 402      10.172 -21.670 -18.200  1.00 94.87      A    N  
ATOM    351  CA  ASP A 402      10.071 -20.903 -16.958  1.00 94.69      A    C  
ATOM    352  C   ASP A 402       9.103 -19.716 -17.121  1.00 95.59      A    C  
ATOM    353  O   ASP A 402       8.238 -19.488 -16.268  1.00 95.47      A    O  
ATOM    354  CB  ASP A 402      11.450 -20.371 -16.541  1.00 93.42      A    C  
ATOM    355  CG  ASP A 402      12.479 -21.443 -16.178  1.00 91.74      A    C  
ATOM    356  OD1 ASP A 402      12.147 -22.378 -15.422  1.00 89.24      A    O  
ATOM    357  OD2 ASP A 402      13.658 -21.268 -16.583  1.00 88.56      A    O1-
ATOM    358  N   VAL A 403       9.209 -19.004 -18.243  1.00 95.59      A    N  
ATOM    359  CA  VAL A 403       8.342 -17.857 -18.548  1.00 96.21      A    C  
ATOM    360  C   VAL A 403       6.903 -18.313 -18.790  1.00 96.63      A    C  
ATOM    361  O   VAL A 403       5.968 -17.715 -18.249  1.00 96.61      A    O  
ATOM    362  CB  VAL A 403       8.876 -17.057 -19.750  1.00 95.73      A    C  
ATOM    363  CG1 VAL A 403       7.987 -15.847 -20.051  1.00 93.68      A    C  
ATOM    364  CG2 VAL A 403      10.291 -16.531 -19.486  1.00 94.27      A    C  
ATOM    365  N   GLN A 404       6.704 -19.405 -19.520  1.00 97.02      A    N  
ATOM    366  CA  GLN A 404       5.371 -19.974 -19.725  1.00 97.19      A    C  
ATOM    367  C   GLN A 404       4.743 -20.404 -18.399  1.00 97.07      A    C  
ATOM    368  O   GLN A 404       3.593 -20.066 -18.130  1.00 96.84      A    O  
ATOM    369  CB  GLN A 404       5.443 -21.145 -20.720  1.00 97.01      A    C  
ATOM    370  CG  GLN A 404       4.051 -21.671 -21.107  1.00 93.89      A    C  
ATOM    371  CD  GLN A 404       3.214 -20.607 -21.828  1.00 93.50      A    C  
ATOM    372  NE2 GLN A 404       2.050 -20.262 -21.326  1.00 84.39      A    N  
ATOM    373  OE1 GLN A 404       3.611 -20.071 -22.838  1.00 86.45      A    O  
ATOM    374  N   GLN A 405       5.499 -21.077 -17.531  1.00 96.42      A    N  
ATOM    375  CA  GLN A 405       5.016 -21.465 -16.201  1.00 96.05      A    C  
ATOM    376  C   GLN A 405       4.615 -20.243 -15.368  1.00 96.40      A    C  
ATOM    377  O   GLN A 405       3.580 -20.277 -14.698  1.00 96.18      A    O  
ATOM    378  CB  GLN A 405       6.075 -22.305 -15.478  1.00 94.60      A    C  
ATOM    379  CG  GLN A 405       5.545 -22.833 -14.132  1.00 89.81      A    C  
ATOM    380  CD  GLN A 405       6.612 -23.598 -13.339  1.00 84.05      A    C  
ATOM    381  NE2 GLN A 405       7.432 -22.920 -12.574  1.00 73.10      A    N  
ATOM    382  OE1 GLN A 405       6.679 -24.810 -13.360  1.00 76.05      A    O  
ATOM    383  N   PHE A 406       5.398 -19.164 -15.407  1.00 96.40      A    N  
ATOM    384  CA  PHE A 406       5.062 -17.917 -14.728  1.00 96.90      A    C  
ATOM    385  C   PHE A 406       3.703 -17.367 -15.199  1.00 97.35      A    C  
ATOM    386  O   PHE A 406       2.825 -17.108 -14.379  1.00 97.33      A    O  
ATOM    387  CB  PHE A 406       6.199 -16.920 -14.938  1.00 96.69      A    C  
ATOM    388  CG  PHE A 406       5.879 -15.519 -14.471  1.00 96.80      A    C  
ATOM    389  CD1 PHE A 406       5.497 -14.530 -15.399  1.00 95.75      A    C  
ATOM    390  CD2 PHE A 406       5.974 -15.189 -13.112  1.00 95.90      A    C  
ATOM    391  CE1 PHE A 406       5.215 -13.222 -14.971  1.00 95.47      A    C  
ATOM    392  CE2 PHE A 406       5.693 -13.886 -12.678  1.00 95.12      A    C  
ATOM    393  CZ  PHE A 406       5.319 -12.900 -13.604  1.00 95.53      A    C  
ATOM    394  N   TYR A 407       3.502 -17.268 -16.513  1.00 97.30      A    N  
ATOM    395  CA  TYR A 407       2.235 -16.793 -17.075  1.00 97.35      A    C  
ATOM    396  C   TYR A 407       1.057 -17.744 -16.820  1.00 97.07      A    C  
ATOM    397  O   TYR A 407      -0.054 -17.280 -16.553  1.00 96.79      A    O  
ATOM    398  CB  TYR A 407       2.404 -16.531 -18.569  1.00 97.07      A    C  
ATOM    399  CG  TYR A 407       3.260 -15.344 -18.932  1.00 96.99      A    C  
ATOM    400  CD1 TYR A 407       3.121 -14.108 -18.263  1.00 95.72      A    C  
ATOM    401  CD2 TYR A 407       4.172 -15.437 -20.003  1.00 95.61      A    C  
ATOM    402  CE1 TYR A 407       3.877 -12.987 -18.647  1.00 95.18      A    C  
ATOM    403  CE2 TYR A 407       4.930 -14.325 -20.399  1.00 94.87      A    C  
ATOM    404  CZ  TYR A 407       4.784 -13.098 -19.716  1.00 95.50      A    C  
ATOM    405  OH  TYR A 407       5.523 -12.011 -20.102  1.00 93.86      A    O  
ATOM    406  N   ASP A 408       1.277 -19.051 -16.831  1.00 97.18      A    N  
ATOM    407  CA  ASP A 408       0.255 -20.050 -16.517  1.00 96.74      A    C  
ATOM    408  C   ASP A 408      -0.206 -19.953 -15.057  1.00 96.60      A    C  
ATOM    409  O   ASP A 408      -1.401 -20.041 -14.760  1.00 95.93      A    O  
ATOM    410  CB  ASP A 408       0.786 -21.465 -16.795  1.00 96.35      A    C  
ATOM    411  CG  ASP A 408       0.963 -21.813 -18.276  1.00 94.91      A    C  
ATOM    412  OD1 ASP A 408       0.505 -21.050 -19.149  1.00 93.38      A    O  
ATOM    413  OD2 ASP A 408       1.534 -22.912 -18.526  1.00 93.05      A    O1-
ATOM    414  N   LEU A 409       0.726 -19.704 -14.121  1.00 96.78      A    N  
ATOM    415  CA  LEU A 409       0.407 -19.507 -12.705  1.00 96.72      A    C  
ATOM    416  C   LEU A 409      -0.391 -18.219 -12.463  1.00 96.61      A    C  
ATOM    417  O   LEU A 409      -1.343 -18.228 -11.676  1.00 95.93      A    O  
ATOM    418  CB  LEU A 409       1.703 -19.516 -11.881  1.00 96.69      A    C  
ATOM    419  CG  LEU A 409       2.379 -20.901 -11.776  1.00 96.05      A    C  
ATOM    420  CD1 LEU A 409       3.771 -20.747 -11.163  1.00 95.02      A    C  
ATOM    421  CD2 LEU A 409       1.570 -21.873 -10.922  1.00 94.69      A    C  
ATOM    422  N   LEU A 410      -0.059 -17.129 -13.160  1.00 96.93      A    N  
ATOM    423  CA  LEU A 410      -0.815 -15.876 -13.105  1.00 96.76      A    C  
ATOM    424  C   LEU A 410      -2.219 -16.057 -13.704  1.00 96.43      A    C  
ATOM    425  O   LEU A 410      -3.222 -15.810 -13.023  1.00 95.75      A    O  
ATOM    426  CB  LEU A 410      -0.049 -14.758 -13.829  1.00 96.29      A    C  
ATOM    427  CG  LEU A 410       1.222 -14.235 -13.131  1.00 93.63      A    C  
ATOM    428  CD1 LEU A 410       1.832 -13.134 -13.992  1.00 91.40      A    C  
ATOM    429  CD2 LEU A 410       0.933 -13.635 -11.759  1.00 90.33      A    C  
ATOM    430  N   SER A 411      -2.316 -16.529 -14.936  1.00 96.12      A    N  
ATOM    431  CA  SER A 411      -3.591 -16.674 -15.648  1.00 95.48      A    C  
ATOM    432  C   SER A 411      -4.522 -17.683 -14.971  1.00 94.93      A    C  
ATOM    433  O   SER A 411      -5.713 -17.408 -14.811  1.00 93.28      A    O  
ATOM    434  CB  SER A 411      -3.344 -17.053 -17.115  1.00 93.87      A    C  
ATOM    435  OG  SER A 411      -2.585 -18.230 -17.207  1.00 83.45      A    O  
ATOM    436  N   GLY A 412      -3.995 -18.781 -14.454  1.00 94.52      A    N  
ATOM    437  CA  GLY A 412      -4.759 -19.742 -13.663  1.00 93.67      A    C  
ATOM    438  C   GLY A 412      -5.314 -19.167 -12.356  1.00 93.92      A    C  
ATOM    439  O   GLY A 412      -6.375 -19.577 -11.884  1.00 92.24      A    O  
ATOM    440  N   SER A 413      -4.635 -18.176 -11.781  1.00 95.13      A    N  
ATOM    441  CA  SER A 413      -5.106 -17.492 -10.570  1.00 95.28      A    C  
ATOM    442  C   SER A 413      -6.232 -16.498 -10.847  1.00 95.60      A    C  
ATOM    443  O   SER A 413      -7.086 -16.309  -9.979  1.00 94.84      A    O  
ATOM    444  CB  SER A 413      -3.943 -16.792  -9.869  1.00 94.17      A    C  
ATOM    445  OG  SER A 413      -2.995 -17.748  -9.447  1.00 78.30      A    O  
ATOM    446  N   LEU A 414      -6.275 -15.916 -12.047  1.00 95.24      A    N  
ATOM    447  CA  LEU A 414      -7.265 -14.900 -12.415  1.00 94.70      A    C  
ATOM    448  C   LEU A 414      -8.693 -15.439 -12.345  1.00 95.26      A    C  
ATOM    449  O   LEU A 414      -9.543 -14.826 -11.705  1.00 94.64      A    O  
ATOM    450  CB  LEU A 414      -6.931 -14.368 -13.815  1.00 93.07      A    C  
ATOM    451  CG  LEU A 414      -7.894 -13.269 -14.297  1.00 85.67      A    C  
ATOM    452  CD1 LEU A 414      -7.809 -11.996 -13.461  1.00 80.06      A    C  
ATOM    453  CD2 LEU A 414      -7.559 -12.925 -15.739  1.00 79.80      A    C  
ATOM    454  N   GLU A 415      -8.967 -16.602 -12.915  1.00 93.10      A    N  
ATOM    455  CA  GLU A 415     -10.293 -17.216 -12.885  1.00 92.59      A    C  
ATOM    456  C   GLU A 415     -10.758 -17.561 -11.464  1.00 93.79      A    C  
ATOM    457  O   GLU A 415     -11.925 -17.399 -11.109  1.00 93.20      A    O  
ATOM    458  CB  GLU A 415     -10.284 -18.497 -13.744  1.00 90.59      A    C  
ATOM    459  CG  GLU A 415     -10.622 -18.218 -15.217  1.00 78.77      A    C  
ATOM    460  CD  GLU A 415     -12.022 -17.604 -15.383  1.00 68.85      A    C  
ATOM    461  OE1 GLU A 415     -12.156 -16.673 -16.196  1.00 61.06      A    O  
ATOM    462  OE2 GLU A 415     -12.935 -18.023 -14.639  1.00 61.00      A    O1-
ATOM    463  N   VAL A 416      -9.831 -17.995 -10.612  1.00 94.53      A    N  
ATOM    464  CA  VAL A 416     -10.124 -18.273  -9.202  1.00 95.12      A    C  
ATOM    465  C   VAL A 416     -10.449 -16.978  -8.453  1.00 96.15      A    C  
ATOM    466  O   VAL A 416     -11.408 -16.941  -7.677  1.00 96.14      A    O  
ATOM    467  CB  VAL A 416      -8.959 -19.020  -8.540  1.00 94.51      A    C  
ATOM    468  CG1 VAL A 416      -9.207 -19.270  -7.047  1.00 92.09      A    C  
ATOM    469  CG2 VAL A 416      -8.751 -20.385  -9.203  1.00 92.56      A    C  
ATOM    470  N   ILE A 417      -9.699 -15.924  -8.698  1.00 96.20      A    N  
ATOM    471  CA  ILE A 417      -9.903 -14.611  -8.087  1.00 96.78      A    C  
ATOM    472  C   ILE A 417     -11.218 -13.987  -8.574  1.00 97.09      A    C  
ATOM    473  O   ILE A 417     -11.955 -13.458  -7.745  1.00 96.99      A    O  
ATOM    474  CB  ILE A 417      -8.680 -13.709  -8.345  1.00 96.76      A    C  
ATOM    475  CG1 ILE A 417      -7.492 -14.207  -7.490  1.00 95.77      A    C  
ATOM    476  CG2 ILE A 417      -8.984 -12.238  -8.028  1.00 95.77      A    C  
ATOM    477  CD1 ILE A 417      -6.140 -13.590  -7.867  1.00 94.04      A    C  
ATOM    478  N   ARG A 418     -11.555 -14.107  -9.856  1.00 96.78      A    N  
ATOM    479  CA  ARG A 418     -12.828 -13.627 -10.407  1.00 96.57      A    C  
ATOM    480  C   ARG A 418     -14.021 -14.297  -9.720  1.00 96.83      A    C  
ATOM    481  O   ARG A 418     -14.877 -13.612  -9.172  1.00 96.51      A    O  
ATOM    482  CB  ARG A 418     -12.844 -13.848 -11.933  1.00 95.55      A    C  
ATOM    483  CG  ARG A 418     -14.113 -13.265 -12.575  1.00 87.02      A    C  
ATOM    484  CD  ARG A 418     -14.145 -13.503 -14.085  1.00 82.80      A    C  
ATOM    485  NE  ARG A 418     -13.164 -12.665 -14.807  1.00 73.16      A    N  
ATOM    486  CZ  ARG A 418     -12.529 -12.978 -15.921  1.00 66.26      A    C  
ATOM    487  NH1 ARG A 418     -12.668 -14.138 -16.492  1.00 58.48      A    N1+
ATOM    488  NH2 ARG A 418     -11.743 -12.111 -16.490  1.00 58.73      A    N  
ATOM    489  N   LYS A 419     -14.026 -15.630  -9.631  1.00 95.93      A    N  
ATOM    490  CA  LYS A 419     -15.084 -16.390  -8.941  1.00 95.85      A    C  
ATOM    491  C   LYS A 419     -15.176 -16.076  -7.448  1.00 96.47      A    C  
ATOM    492  O   LYS A 419     -16.255 -16.164  -6.867  1.00 96.19      A    O  
ATOM    493  CB  LYS A 419     -14.851 -17.888  -9.123  1.00 95.31      A    C  
ATOM    494  CG  LYS A 419     -15.148 -18.328 -10.556  1.00 89.54      A    C  
ATOM    495  CD  LYS A 419     -14.823 -19.808 -10.742  1.00 82.15      A    C  
ATOM    496  CE  LYS A 419     -15.089 -20.155 -12.193  1.00 72.34      A    C  
ATOM    497  NZ  LYS A 419     -14.669 -21.538 -12.538  1.00 63.59      A    N1+
ATOM    498  N   TRP A 420     -14.048 -15.739  -6.811  1.00 96.99      A    N  
ATOM    499  CA  TRP A 420     -14.045 -15.273  -5.434  1.00 97.57      A    C  
ATOM    500  C   TRP A 420     -14.673 -13.883  -5.311  1.00 97.71      A    C  
ATOM    501  O   TRP A 420     -15.533 -13.692  -4.462  1.00 97.57      A    O  
ATOM    502  CB  TRP A 420     -12.613 -15.317  -4.885  1.00 97.68      A    C  
ATOM    503  CG  TRP A 420     -12.415 -14.515  -3.639  1.00 97.81      A    C  
ATOM    504  CD1 TRP A 420     -12.723 -14.907  -2.384  1.00 97.34      A    C  
ATOM    505  CD2 TRP A 420     -11.909 -13.150  -3.526  1.00 97.92      A    C  
ATOM    506  CE2 TRP A 420     -11.935 -12.788  -2.162  1.00 97.77      A    C  
ATOM    507  CE3 TRP A 420     -11.434 -12.202  -4.463  1.00 97.78      A    C  
ATOM    508  NE1 TRP A 420     -12.429 -13.880  -1.496  1.00 97.44      A    N  
ATOM    509  CZ2 TRP A 420     -11.503 -11.517  -1.721  1.00 97.43      A    C  
ATOM    510  CZ3 TRP A 420     -11.007 -10.940  -4.020  1.00 97.45      A    C  
ATOM    511  CH2 TRP A 420     -11.045 -10.601  -2.666  1.00 97.26      A    C  
ATOM    512  N   ALA A 421     -14.306 -12.953  -6.186  1.00 97.95      A    N  
ATOM    513  CA  ALA A 421     -14.825 -11.588  -6.184  1.00 97.86      A    C  
ATOM    514  C   ALA A 421     -16.349 -11.556  -6.369  1.00 97.84      A    C  
ATOM    515  O   ALA A 421     -17.044 -10.882  -5.610  1.00 97.60      A    O  
ATOM    516  CB  ALA A 421     -14.109 -10.800  -7.278  1.00 97.54      A    C  
ATOM    517  N   GLU A 422     -16.886 -12.368  -7.287  1.00 97.53      A    N  
ATOM    518  CA  GLU A 422     -18.332 -12.514  -7.530  1.00 97.22      A    C  
ATOM    519  C   GLU A 422     -19.123 -12.949  -6.282  1.00 97.19      A    C  
ATOM    520  O   GLU A 422     -20.325 -12.689  -6.177  1.00 96.14      A    O  
ATOM    521  CB  GLU A 422     -18.546 -13.560  -8.634  1.00 96.15      A    C  
ATOM    522  CG  GLU A 422     -18.137 -13.090 -10.037  1.00 89.11      A    C  
ATOM    523  CD  GLU A 422     -18.101 -14.235 -11.064  1.00 82.76      A    C  
ATOM    524  OE1 GLU A 422     -17.645 -13.979 -12.203  1.00 75.83      A    O  
ATOM    525  OE2 GLU A 422     -18.482 -15.375 -10.723  1.00 77.38      A    O1-
ATOM    526  N   LYS A 423     -18.472 -13.606  -5.323  1.00 97.36      A    N  
ATOM    527  CA  LYS A 423     -19.081 -14.050  -4.062  1.00 96.91      A    C  
ATOM    528  C   LYS A 423     -18.992 -13.004  -2.946  1.00 97.05      A    C  
ATOM    529  O   LYS A 423     -19.555 -13.232  -1.874  1.00 96.16      A    O  
ATOM    530  CB  LYS A 423     -18.451 -15.365  -3.617  1.00 96.24      A    C  
ATOM    531  CG  LYS A 423     -18.753 -16.542  -4.558  1.00 93.27      A    C  
ATOM    532  CD  LYS A 423     -18.076 -17.803  -3.993  1.00 86.12      A    C  
ATOM    533  CE  LYS A 423     -18.350 -19.028  -4.850  1.00 78.98      A    C  
ATOM    534  NZ  LYS A 423     -17.835 -20.248  -4.185  1.00 68.23      A    N1+
ATOM    535  N   ILE A 424     -18.279 -11.898  -3.142  1.00 97.39      A    N  
ATOM    536  CA  ILE A 424     -18.196 -10.821  -2.158  1.00 97.21      A    C  
ATOM    537  C   ILE A 424     -19.516 -10.052  -2.169  1.00 97.29      A    C  
ATOM    538  O   ILE A 424     -19.889  -9.508  -3.210  1.00 96.66      A    O  
ATOM    539  CB  ILE A 424     -16.989  -9.899  -2.410  1.00 96.47      A    C  
ATOM    540  CG1 ILE A 424     -15.695 -10.721  -2.213  1.00 93.29      A    C  
ATOM    541  CG2 ILE A 424     -17.010  -8.685  -1.459  1.00 94.90      A    C  
ATOM    542  CD1 ILE A 424     -14.417  -9.926  -2.496  1.00 85.51      A    C  
ATOM    543  N   PRO A 425     -20.226  -9.961  -1.029  1.00 96.62      A    N  
ATOM    544  CA  PRO A 425     -21.488  -9.239  -0.965  1.00 96.11      A    C  
ATOM    545  C   PRO A 425     -21.336  -7.791  -1.439  1.00 96.30      A    C  
ATOM    546  O   PRO A 425     -20.470  -7.070  -0.955  1.00 95.87      A    O  
ATOM    547  CB  PRO A 425     -21.934  -9.315   0.494  1.00 94.91      A    C  
ATOM    548  CG  PRO A 425     -21.263 -10.593   1.004  1.00 93.16      A    C  
ATOM    549  CD  PRO A 425     -19.939 -10.590   0.247  1.00 95.62      A    C  
ATOM    550  N   GLY A 426     -22.181  -7.384  -2.378  1.00 96.37      A    N  
ATOM    551  CA  GLY A 426     -22.178  -6.048  -2.957  1.00 96.38      A    C  
ATOM    552  C   GLY A 426     -21.275  -5.879  -4.183  1.00 97.15      A    C  
ATOM    553  O   GLY A 426     -21.512  -4.959  -4.958  1.00 96.52      A    O  
ATOM    554  N   PHE A 427     -20.316  -6.770  -4.434  1.00 97.50      A    N  
ATOM    555  CA  PHE A 427     -19.449  -6.659  -5.618  1.00 97.97      A    C  
ATOM    556  C   PHE A 427     -20.234  -6.840  -6.921  1.00 98.15      A    C  
ATOM    557  O   PHE A 427     -20.158  -5.992  -7.803  1.00 97.83      A    O  
ATOM    558  CB  PHE A 427     -18.304  -7.673  -5.530  1.00 97.89      A    C  
ATOM    559  CG  PHE A 427     -17.359  -7.600  -6.707  1.00 98.10      A    C  
ATOM    560  CD1 PHE A 427     -17.477  -8.491  -7.784  1.00 97.58      A    C  
ATOM    561  CD2 PHE A 427     -16.354  -6.607  -6.752  1.00 97.59      A    C  
ATOM    562  CE1 PHE A 427     -16.612  -8.402  -8.883  1.00 97.36      A    C  
ATOM    563  CE2 PHE A 427     -15.485  -6.514  -7.842  1.00 97.31      A    C  
ATOM    564  CZ  PHE A 427     -15.612  -7.417  -8.912  1.00 97.60      A    C  
ATOM    565  N   ALA A 428     -21.052  -7.881  -7.017  1.00 97.40      A    N  
ATOM    566  CA  ALA A 428     -21.866  -8.159  -8.198  1.00 97.06      A    C  
ATOM    567  C   ALA A 428     -22.987  -7.130  -8.447  1.00 97.17      A    C  
ATOM    568  O   ALA A 428     -23.641  -7.163  -9.487  1.00 95.75      A    O  
ATOM    569  CB  ALA A 428     -22.429  -9.578  -8.058  1.00 95.84      A    C  
ATOM    570  N   GLU A 429     -23.226  -6.222  -7.501  1.00 97.10      A    N  
ATOM    571  CA  GLU A 429     -24.182  -5.130  -7.633  1.00 96.47      A    C  
ATOM    572  C   GLU A 429     -23.546  -3.859  -8.203  1.00 96.92      A    C  
ATOM    573  O   GLU A 429     -24.275  -2.933  -8.562  1.00 95.65      A    O  
ATOM    574  CB  GLU A 429     -24.819  -4.814  -6.265  1.00 94.62      A    C  
ATOM    575  CG  GLU A 429     -25.587  -5.984  -5.649  1.00 88.30      A    C  
ATOM    576  CD  GLU A 429     -26.132  -5.665  -4.242  1.00 79.68      A    C  
ATOM    577  OE1 GLU A 429     -26.535  -6.623  -3.547  1.00 71.61      A    O  
ATOM    578  OE2 GLU A 429     -26.122  -4.473  -3.852  1.00 71.41      A    O1-
ATOM    579  N   LEU A 430     -22.226  -3.788  -8.273  1.00 97.49      A    N  
ATOM    580  CA  LEU A 430     -21.515  -2.687  -8.925  1.00 97.71      A    C  
ATOM    581  C   LEU A 430     -21.728  -2.741 -10.440  1.00 97.96      A    C  
ATOM    582  O   LEU A 430     -22.142  -3.762 -10.990  1.00 97.56      A    O  
ATOM    583  CB  LEU A 430     -20.018  -2.749  -8.570  1.00 97.78      A    C  
ATOM    584  CG  LEU A 430     -19.687  -2.667  -7.069  1.00 97.37      A    C  
ATOM    585  CD1 LEU A 430     -18.180  -2.819  -6.855  1.00 96.43      A    C  
ATOM    586  CD2 LEU A 430     -20.123  -1.327  -6.454  1.00 96.09      A    C  
ATOM    587  N   SER A 431     -21.435  -1.640 -11.127  1.00 98.02      A    N  
ATOM    588  CA  SER A 431     -21.482  -1.653 -12.592  1.00 98.08      A    C  
ATOM    589  C   SER A 431     -20.486  -2.682 -13.152  1.00 98.28      A    C  
ATOM    590  O   SER A 431     -19.422  -2.878 -12.565  1.00 97.95      A    O  
ATOM    591  CB  SER A 431     -21.223  -0.251 -13.159  1.00 97.66      A    C  
ATOM    592  OG  SER A 431     -19.858   0.068 -13.170  1.00 95.47      A    O  
ATOM    593  N   PRO A 432     -20.775  -3.335 -14.296  1.00 98.18      A    N  
ATOM    594  CA  PRO A 432     -19.830  -4.279 -14.901  1.00 97.99      A    C  
ATOM    595  C   PRO A 432     -18.451  -3.659 -15.163  1.00 97.79      A    C  
ATOM    596  O   PRO A 432     -17.439  -4.309 -14.931  1.00 97.31      A    O  
ATOM    597  CB  PRO A 432     -20.502  -4.746 -16.194  1.00 97.60      A    C  
ATOM    598  CG  PRO A 432     -21.983  -4.585 -15.899  1.00 95.93      A    C  
ATOM    599  CD  PRO A 432     -22.035  -3.332 -15.013  1.00 97.74      A    C  
ATOM    600  N   ALA A 433     -18.412  -2.399 -15.591  1.00 97.74      A    N  
ATOM    601  CA  ALA A 433     -17.160  -1.685 -15.821  1.00 97.41      A    C  
ATOM    602  C   ALA A 433     -16.353  -1.485 -14.530  1.00 97.12      A    C  
ATOM    603  O   ALA A 433     -15.137  -1.662 -14.528  1.00 96.45      A    O  
ATOM    604  CB  ALA A 433     -17.490  -0.346 -16.489  1.00 96.99      A    C  
ATOM    605  N   ASP A 434     -17.032  -1.171 -13.404  1.00 97.84      A    N  
ATOM    606  CA  ASP A 434     -16.374  -1.023 -12.108  1.00 97.92      A    C  
ATOM    607  C   ASP A 434     -15.897  -2.374 -11.559  1.00 97.77      A    C  
ATOM    608  O   ASP A 434     -14.814  -2.451 -10.978  1.00 97.38      A    O  
ATOM    609  CB  ASP A 434     -17.316  -0.338 -11.098  1.00 97.96      A    C  
ATOM    610  CG  ASP A 434     -17.494   1.163 -11.328  1.00 97.74      A    C  
ATOM    611  OD1 ASP A 434     -16.776   1.757 -12.178  1.00 96.26      A    O  
ATOM    612  OD2 ASP A 434     -18.329   1.765 -10.622  1.00 96.09      A    O1-
ATOM    613  N   GLN A 435     -16.670  -3.453 -11.778  1.00 98.01      A    N  
ATOM    614  CA  GLN A 435     -16.250  -4.814 -11.413  1.00 98.09      A    C  
ATOM    615  C   GLN A 435     -14.959  -5.203 -12.146  1.00 97.41      A    C  
ATOM    616  O   GLN A 435     -14.010  -5.662 -11.499  1.00 96.84      A    O  
ATOM    617  CB  GLN A 435     -17.357  -5.832 -11.734  1.00 98.16      A    C  
ATOM    618  CG  GLN A 435     -18.586  -5.701 -10.835  1.00 97.66      A    C  
ATOM    619  CD  GLN A 435     -19.679  -6.713 -11.188  1.00 97.47      A    C  
ATOM    620  NE2 GLN A 435     -20.922  -6.311 -11.225  1.00 91.08      A    N  
ATOM    621  OE1 GLN A 435     -19.426  -7.883 -11.439  1.00 91.24      A    O  
ATOM    622  N   ASP A 436     -14.905  -4.980 -13.452  1.00 97.15      A    N  
ATOM    623  CA  ASP A 436     -13.726  -5.281 -14.259  1.00 96.26      A    C  
ATOM    624  C   ASP A 436     -12.528  -4.417 -13.837  1.00 95.82      A    C  
ATOM    625  O   ASP A 436     -11.460  -4.963 -13.555  1.00 94.96      A    O  
ATOM    626  CB  ASP A 436     -14.046  -5.097 -15.756  1.00 95.40      A    C  
ATOM    627  CG  ASP A 436     -14.932  -6.200 -16.356  1.00 92.27      A    C  
ATOM    628  OD1 ASP A 436     -14.971  -7.310 -15.785  1.00 89.43      A    O  
ATOM    629  OD2 ASP A 436     -15.511  -5.945 -17.438  1.00 88.77      A    O1-
ATOM    630  N   LEU A 437     -12.726  -3.109 -13.663  1.00 95.75      A    N  
ATOM    631  CA  LEU A 437     -11.668  -2.197 -13.222  1.00 95.32      A    C  
ATOM    632  C   LEU A 437     -11.092  -2.591 -11.856  1.00 95.44      A    C  
ATOM    633  O   LEU A 437      -9.871  -2.617 -11.677  1.00 95.07      A    O  
ATOM    634  CB  LEU A 437     -12.219  -0.764 -13.192  1.00 94.40      A    C  
ATOM    635  CG  LEU A 437     -11.205   0.293 -12.702  1.00 92.99      A    C  
ATOM    636  CD1 LEU A 437     -10.006   0.433 -13.643  1.00 90.97      A    C  
ATOM    637  CD2 LEU A 437     -11.891   1.653 -12.604  1.00 90.32      A    C  
ATOM    638  N   LEU A 438     -11.957  -2.896 -10.875  1.00 96.79      A    N  
ATOM    639  CA  LEU A 438     -11.518  -3.324  -9.547  1.00 97.11      A    C  
ATOM    640  C   LEU A 438     -10.735  -4.637  -9.617  1.00 96.79      A    C  
ATOM    641  O   LEU A 438      -9.683  -4.757  -8.988  1.00 96.50      A    O  
ATOM    642  CB  LEU A 438     -12.733  -3.474  -8.615  1.00 97.60      A    C  
ATOM    643  CG  LEU A 438     -13.371  -2.149  -8.150  1.00 97.58      A    C  
ATOM    644  CD1 LEU A 438     -14.596  -2.473  -7.298  1.00 97.44      A    C  
ATOM    645  CD2 LEU A 438     -12.413  -1.302  -7.310  1.00 97.31      A    C  
ATOM    646  N   LEU A 439     -11.238  -5.604 -10.393  1.00 96.89      A    N  
ATOM    647  CA  LEU A 439     -10.615  -6.914 -10.517  1.00 96.65      A    C  
ATOM    648  C   LEU A 439      -9.255  -6.825 -11.215  1.00 96.25      A    C  
ATOM    649  O   LEU A 439      -8.282  -7.391 -10.712  1.00 95.59      A    O  
ATOM    650  CB  LEU A 439     -11.581  -7.843 -11.262  1.00 96.08      A    C  
ATOM    651  CG  LEU A 439     -11.110  -9.309 -11.297  1.00 87.77      A    C  
ATOM    652  CD1 LEU A 439     -11.174  -9.969  -9.925  1.00 86.57      A    C  
ATOM    653  CD2 LEU A 439     -12.005 -10.104 -12.248  1.00 86.68      A    C  
ATOM    654  N   GLU A 440      -9.165  -6.099 -12.328  1.00 95.33      A    N  
ATOM    655  CA  GLU A 440      -7.924  -5.906 -13.077  1.00 94.68      A    C  
ATOM    656  C   GLU A 440      -6.890  -5.137 -12.253  1.00 94.64      A    C  
ATOM    657  O   GLU A 440      -5.740  -5.564 -12.123  1.00 93.96      A    O  
ATOM    658  CB  GLU A 440      -8.226  -5.201 -14.408  1.00 93.74      A    C  
ATOM    659  CG  GLU A 440      -8.959  -6.141 -15.385  1.00 88.98      A    C  
ATOM    660  CD  GLU A 440      -9.323  -5.519 -16.740  1.00 84.33      A    C  
ATOM    661  OE1 GLU A 440      -9.991  -6.217 -17.531  1.00 78.58      A    O  
ATOM    662  OE2 GLU A 440      -8.929  -4.373 -17.052  1.00 79.90      A    O1-
ATOM    663  N   SER A 441      -7.320  -4.061 -11.576  1.00 94.75      A    N  
ATOM    664  CA  SER A 441      -6.428  -3.248 -10.740  1.00 94.35      A    C  
ATOM    665  C   SER A 441      -5.894  -3.997  -9.516  1.00 94.98      A    C  
ATOM    666  O   SER A 441      -4.782  -3.728  -9.065  1.00 94.51      A    O  
ATOM    667  CB  SER A 441      -7.157  -1.998 -10.239  1.00 93.57      A    C  
ATOM    668  OG  SER A 441      -7.628  -1.192 -11.302  1.00 90.97      A    O  
ATOM    669  N   ALA A 442      -6.694  -4.913  -8.954  1.00 96.03      A    N  
ATOM    670  CA  ALA A 442      -6.335  -5.654  -7.748  1.00 96.65      A    C  
ATOM    671  C   ALA A 442      -5.725  -7.036  -8.017  1.00 96.86      A    C  
ATOM    672  O   ALA A 442      -5.238  -7.678  -7.085  1.00 96.77      A    O  
ATOM    673  CB  ALA A 442      -7.576  -5.770  -6.859  1.00 97.01      A    C  
ATOM    674  N   PHE A 443      -5.744  -7.514  -9.255  1.00 96.56      A    N  
ATOM    675  CA  PHE A 443      -5.394  -8.895  -9.586  1.00 96.82      A    C  
ATOM    676  C   PHE A 443      -4.021  -9.314  -9.043  1.00 97.14      A    C  
ATOM    677  O   PHE A 443      -3.928 -10.304  -8.317  1.00 97.17      A    O  
ATOM    678  CB  PHE A 443      -5.460  -9.097 -11.101  1.00 96.34      A    C  
ATOM    679  CG  PHE A 443      -4.814 -10.390 -11.549  1.00 95.45      A    C  
ATOM    680  CD1 PHE A 443      -3.623 -10.369 -12.304  1.00 93.17      A    C  
ATOM    681  CD2 PHE A 443      -5.334 -11.619 -11.125  1.00 93.20      A    C  
ATOM    682  CE1 PHE A 443      -2.974 -11.566 -12.642  1.00 91.51      A    C  
ATOM    683  CE2 PHE A 443      -4.689 -12.817 -11.459  1.00 90.82      A    C  
ATOM    684  CZ  PHE A 443      -3.510 -12.786 -12.214  1.00 90.91      A    C  
ATOM    685  N   LEU A 444      -2.970  -8.554  -9.334  1.00 96.68      A    N  
ATOM    686  CA  LEU A 444      -1.615  -8.874  -8.879  1.00 96.76      A    C  
ATOM    687  C   LEU A 444      -1.491  -8.775  -7.357  1.00 97.46      A    C  
ATOM    688  O   LEU A 444      -0.896  -9.658  -6.736  1.00 97.42      A    O  
ATOM    689  CB  LEU A 444      -0.583  -7.977  -9.581  1.00 95.80      A    C  
ATOM    690  CG  LEU A 444      -0.301  -8.375 -11.037  1.00 92.50      A    C  
ATOM    691  CD1 LEU A 444       0.608  -7.332 -11.680  1.00 90.41      A    C  
ATOM    692  CD2 LEU A 444       0.407  -9.722 -11.151  1.00 89.57      A    C  
ATOM    693  N   GLU A 445      -2.109  -7.772  -6.724  1.00 97.41      A    N  
ATOM    694  CA  GLU A 445      -2.127  -7.644  -5.261  1.00 97.72      A    C  
ATOM    695  C   GLU A 445      -2.811  -8.850  -4.605  1.00 98.12      A    C  
ATOM    696  O   GLU A 445      -2.307  -9.406  -3.626  1.00 98.07      A    O  
ATOM    697  CB  GLU A 445      -2.847  -6.341  -4.849  1.00 97.39      A    C  
ATOM    698  CG  GLU A 445      -2.135  -5.057  -5.293  1.00 96.12      A    C  
ATOM    699  CD  GLU A 445      -2.914  -3.798  -4.887  1.00 95.39      A    C  
ATOM    700  OE1 GLU A 445      -3.087  -2.875  -5.721  1.00 91.65      A    O  
ATOM    701  OE2 GLU A 445      -3.380  -3.710  -3.730  1.00 92.74      A    O1-
ATOM    702  N   LEU A 446      -3.940  -9.306  -5.170  1.00 98.09      A    N  
ATOM    703  CA  LEU A 446      -4.660 -10.483  -4.692  1.00 98.12      A    C  
ATOM    704  C   LEU A 446      -3.894 -11.782  -4.949  1.00 98.25      A    C  
ATOM    705  O   LEU A 446      -3.892 -12.664  -4.084  1.00 98.09      A    O  
ATOM    706  CB  LEU A 446      -6.038 -10.550  -5.371  1.00 98.17      A    C  
ATOM    707  CG  LEU A 446      -7.032  -9.486  -4.879  1.00 97.97      A    C  
ATOM    708  CD1 LEU A 446      -8.253  -9.487  -5.787  1.00 97.53      A    C  
ATOM    709  CD2 LEU A 446      -7.493  -9.765  -3.446  1.00 97.39      A    C  
ATOM    710  N   PHE A 447      -3.236 -11.911  -6.105  1.00 97.90      A    N  
ATOM    711  CA  PHE A 447      -2.350 -13.034  -6.399  1.00 98.02      A    C  
ATOM    712  C   PHE A 447      -1.257 -13.144  -5.334  1.00 98.17      A    C  
ATOM    713  O   PHE A 447      -1.117 -14.202  -4.720  1.00 98.16      A    O  
ATOM    714  CB  PHE A 447      -1.767 -12.880  -7.812  1.00 97.87      A    C  
ATOM    715  CG  PHE A 447      -0.678 -13.887  -8.123  1.00 97.80      A    C  
ATOM    716  CD1 PHE A 447       0.682 -13.538  -7.957  1.00 97.30      A    C  
ATOM    717  CD2 PHE A 447      -1.009 -15.187  -8.540  1.00 97.32      A    C  
ATOM    718  CE1 PHE A 447       1.692 -14.487  -8.210  1.00 96.99      A    C  
ATOM    719  CE2 PHE A 447      -0.007 -16.129  -8.792  1.00 96.81      A    C  
ATOM    720  CZ  PHE A 447       1.342 -15.783  -8.628  1.00 96.99      A    C  
ATOM    721  N   ILE A 448      -0.570 -12.037  -5.044  1.00 98.35      A    N  
ATOM    722  CA  ILE A 448       0.499 -11.967  -4.041  1.00 98.31      A    C  
ATOM    723  C   ILE A 448      -0.047 -12.294  -2.649  1.00 98.49      A    C  
ATOM    724  O   ILE A 448       0.467 -13.197  -1.996  1.00 98.38      A    O  
ATOM    725  CB  ILE A 448       1.157 -10.575  -4.055  1.00 97.94      A    C  
ATOM    726  CG1 ILE A 448       1.874 -10.286  -5.389  1.00 94.59      A    C  
ATOM    727  CG2 ILE A 448       2.170 -10.448  -2.899  1.00 95.36      A    C  
ATOM    728  CD1 ILE A 448       2.006  -8.781  -5.653  1.00 91.66      A    C  
ATOM    729  N   LEU A 449      -1.094 -11.595  -2.201  1.00 98.44      A    N  
ATOM    730  CA  LEU A 449      -1.646 -11.758  -0.860  1.00 98.53      A    C  
ATOM    731  C   LEU A 449      -2.095 -13.196  -0.613  1.00 98.44      A    C  
ATOM    732  O   LEU A 449      -1.749 -13.815   0.398  1.00 98.25      A    O  
ATOM    733  CB  LEU A 449      -2.808 -10.759  -0.676  1.00 98.52      A    C  
ATOM    734  CG  LEU A 449      -3.521 -10.881   0.689  1.00 98.38      A    C  
ATOM    735  CD1 LEU A 449      -2.600 -10.572   1.866  1.00 98.04      A    C  
ATOM    736  CD2 LEU A 449      -4.706  -9.921   0.756  1.00 97.98      A    C  
ATOM    737  N   ARG A 450      -2.842 -13.771  -1.549  1.00 98.15      A    N  
ATOM    738  CA  ARG A 450      -3.350 -15.138  -1.436  1.00 97.80      A    C  
ATOM    739  C   ARG A 450      -2.221 -16.169  -1.522  1.00 97.59      A    C  
ATOM    740  O   ARG A 450      -2.287 -17.176  -0.824  1.00 97.10      A    O  
ATOM    741  CB  ARG A 450      -4.395 -15.392  -2.528  1.00 97.63      A    C  
ATOM    742  CG  ARG A 450      -5.699 -14.592  -2.303  1.00 96.30      A    C  
ATOM    743  CD  ARG A 450      -6.586 -14.632  -3.558  1.00 94.66      A    C  
ATOM    744  NE  ARG A 450      -6.977 -16.007  -3.920  1.00 90.70      A    N  
ATOM    745  CZ  ARG A 450      -8.050 -16.664  -3.515  1.00 89.14      A    C  
ATOM    746  NH1 ARG A 450      -8.957 -16.123  -2.749  1.00 80.36      A    N1+
ATOM    747  NH2 ARG A 450      -8.241 -17.891  -3.885  1.00 82.96      A    N  
ATOM    748  N   LEU A 451      -1.212 -15.937  -2.361  1.00 98.13      A    N  
ATOM    749  CA  LEU A 451      -0.028 -16.782  -2.451  1.00 98.04      A    C  
ATOM    750  C   LEU A 451       0.769 -16.741  -1.145  1.00 97.97      A    C  
ATOM    751  O   LEU A 451       1.088 -17.791  -0.601  1.00 97.65      A    O  
ATOM    752  CB  LEU A 451       0.809 -16.351  -3.662  1.00 97.88      A    C  
ATOM    753  CG  LEU A 451       2.122 -17.127  -3.850  1.00 97.60      A    C  
ATOM    754  CD1 LEU A 451       1.886 -18.620  -4.064  1.00 96.91      A    C  
ATOM    755  CD2 LEU A 451       2.874 -16.587  -5.070  1.00 96.69      A    C  
ATOM    756  N   ALA A 452       1.013 -15.538  -0.613  1.00 98.24      A    N  
ATOM    757  CA  ALA A 452       1.744 -15.321   0.628  1.00 98.20      A    C  
ATOM    758  C   ALA A 452       1.060 -16.005   1.818  1.00 98.19      A    C  
ATOM    759  O   ALA A 452       1.725 -16.673   2.604  1.00 97.83      A    O  
ATOM    760  CB  ALA A 452       1.872 -13.809   0.846  1.00 98.28      A    C  
ATOM    761  N   TYR A 453      -0.270 -15.910   1.921  1.00 97.79      A    N  
ATOM    762  CA  TYR A 453      -1.034 -16.529   3.004  1.00 97.48      A    C  
ATOM    763  C   TYR A 453      -1.040 -18.063   2.935  1.00 97.14      A    C  
ATOM    764  O   TYR A 453      -0.904 -18.730   3.958  1.00 96.31      A    O  
ATOM    765  CB  TYR A 453      -2.468 -15.986   2.985  1.00 97.07      A    C  
ATOM    766  CG  TYR A 453      -3.278 -16.362   4.207  1.00 97.10      A    C  
ATOM    767  CD1 TYR A 453      -4.417 -17.190   4.104  1.00 96.16      A    C  
ATOM    768  CD2 TYR A 453      -2.897 -15.882   5.481  1.00 96.23      A    C  
ATOM    769  CE1 TYR A 453      -5.167 -17.516   5.241  1.00 95.82      A    C  
ATOM    770  CE2 TYR A 453      -3.637 -16.209   6.629  1.00 95.69      A    C  
ATOM    771  CZ  TYR A 453      -4.778 -17.022   6.497  1.00 96.11      A    C  
ATOM    772  OH  TYR A 453      -5.515 -17.334   7.626  1.00 95.14      A    O  
ATOM    773  N   ARG A 454      -1.160 -18.633   1.730  1.00 96.50      A    N  
ATOM    774  CA  ARG A 454      -1.147 -20.096   1.549  1.00 95.66      A    C  
ATOM    775  C   ARG A 454       0.240 -20.716   1.671  1.00 95.77      A    C  
ATOM    776  O   ARG A 454       0.344 -21.896   1.995  1.00 94.82      A    O  
ATOM    777  CB  ARG A 454      -1.717 -20.460   0.174  1.00 94.19      A    C  
ATOM    778  CG  ARG A 454      -3.235 -20.266   0.063  1.00 90.26      A    C  
ATOM    779  CD  ARG A 454      -3.749 -20.854  -1.257  1.00 90.58      A    C  
ATOM    780  NE  ARG A 454      -3.070 -20.262  -2.424  1.00 89.36      A    N  
ATOM    781  CZ  ARG A 454      -3.466 -19.255  -3.169  1.00 90.38      A    C  
ATOM    782  NH1 ARG A 454      -4.610 -18.669  -2.989  1.00 80.79      A    N1+
ATOM    783  NH2 ARG A 454      -2.708 -18.804  -4.129  1.00 83.98      A    N  
ATOM    784  N   SER A 455       1.279 -19.965   1.341  1.00 96.99      A    N  
ATOM    785  CA  SER A 455       2.642 -20.472   1.257  1.00 97.19      A    C  
ATOM    786  C   SER A 455       3.240 -20.785   2.623  1.00 96.98      A    C  
ATOM    787  O   SER A 455       2.723 -20.376   3.660  1.00 96.40      A    O  
ATOM    788  CB  SER A 455       3.523 -19.496   0.456  1.00 97.11      A    C  
ATOM    789  OG  SER A 455       3.067 -19.479  -0.874  1.00 95.96      A    O  
ATOM    790  N   LYS A 456       4.333 -21.520   2.630  1.00 97.24      A    N  
ATOM    791  CA  LYS A 456       5.102 -21.860   3.819  1.00 96.90      A    C  
ATOM    792  C   LYS A 456       6.526 -21.335   3.678  1.00 97.05      A    C  
ATOM    793  O   LYS A 456       7.425 -22.084   3.306  1.00 96.05      A    O  
ATOM    794  CB  LYS A 456       5.066 -23.377   4.038  1.00 96.01      A    C  
ATOM    795  CG  LYS A 456       3.673 -23.903   4.410  1.00 92.96      A    C  
ATOM    796  CD  LYS A 456       3.840 -25.395   4.671  1.00 84.33      A    C  
ATOM    797  CE  LYS A 456       2.634 -26.095   5.271  1.00 77.23      A    C  
ATOM    798  NZ  LYS A 456       3.087 -27.432   5.737  1.00 66.95      A    N1+
ATOM    799  N   PRO A 457       6.755 -20.040   3.963  1.00 96.97      A    N  
ATOM    800  CA  PRO A 457       8.036 -19.390   3.704  1.00 96.87      A    C  
ATOM    801  C   PRO A 457       9.193 -19.993   4.507  1.00 96.31      A    C  
ATOM    802  O   PRO A 457      10.320 -20.018   4.025  1.00 94.52      A    O  
ATOM    803  CB  PRO A 457       7.807 -17.922   4.034  1.00 96.50      A    C  
ATOM    804  CG  PRO A 457       6.659 -17.934   5.040  1.00 95.66      A    C  
ATOM    805  CD  PRO A 457       5.812 -19.100   4.552  1.00 97.04      A    C  
ATOM    806  N   GLY A 458       8.917 -20.540   5.693  1.00 96.88      A    N  
ATOM    807  CA  GLY A 458       9.920 -21.246   6.502  1.00 96.15      A    C  
ATOM    808  C   GLY A 458      10.446 -22.533   5.869  1.00 95.83      A    C  
ATOM    809  O   GLY A 458      11.578 -22.924   6.129  1.00 93.63      A    O  
ATOM    810  N   GLU A 459       9.650 -23.148   4.999  1.00 96.01      A    N  
ATOM    811  CA  GLU A 459      10.029 -24.356   4.251  1.00 95.49      A    C  
ATOM    812  C   GLU A 459      10.434 -24.041   2.797  1.00 95.08      A    C  
ATOM    813  O   GLU A 459      10.674 -24.960   2.016  1.00 93.24      A    O  
ATOM    814  CB  GLU A 459       8.864 -25.366   4.284  1.00 94.51      A    C  
ATOM    815  CG  GLU A 459       8.468 -25.866   5.686  1.00 92.67      A    C  
ATOM    816  CD  GLU A 459       7.210 -26.759   5.651  1.00 91.83      A    C  
ATOM    817  OE1 GLU A 459       6.333 -26.608   6.526  1.00 86.38      A    O  
ATOM    818  OE2 GLU A 459       7.050 -27.576   4.714  1.00 88.03      A    O1-
ATOM    819  N   GLY A 460      10.440 -22.765   2.409  1.00 94.96      A    N  
ATOM    820  CA  GLY A 460      10.658 -22.352   1.023  1.00 94.38      A    C  
ATOM    821  C   GLY A 460       9.576 -22.831   0.041  1.00 94.88      A    C  
ATOM    822  O   GLY A 460       9.834 -22.905  -1.156  1.00 93.80      A    O  
ATOM    823  N   LYS A 461       8.374 -23.184   0.535  1.00 95.89      A    N  
ATOM    824  CA  LYS A 461       7.282 -23.729  -0.280  1.00 96.29      A    C  
ATOM    825  C   LYS A 461       6.299 -22.636  -0.681  1.00 96.59      A    C  
ATOM    826  O   LYS A 461       5.707 -21.980   0.177  1.00 96.15      A    O  
ATOM    827  CB  LYS A 461       6.562 -24.856   0.461  1.00 95.62      A    C  
ATOM    828  CG  LYS A 461       7.422 -26.121   0.554  1.00 93.42      A    C  
ATOM    829  CD  LYS A 461       6.762 -27.196   1.430  1.00 92.12      A    C  
ATOM    830  CE  LYS A 461       7.714 -28.394   1.545  1.00 87.98      A    C  
ATOM    831  NZ  LYS A 461       7.335 -29.306   2.651  1.00 82.24      A    N1+
ATOM    832  N   LEU A 462       6.056 -22.510  -1.979  1.00 96.78      A    N  
ATOM    833  CA  LEU A 462       5.007 -21.696  -2.563  1.00 97.02      A    C  
ATOM    834  C   LEU A 462       3.822 -22.584  -2.925  1.00 97.18      A    C  
ATOM    835  O   LEU A 462       3.995 -23.614  -3.569  1.00 96.66      A    O  
ATOM    836  CB  LEU A 462       5.562 -20.971  -3.792  1.00 97.02      A    C  
ATOM    837  CG  LEU A 462       6.628 -19.943  -3.397  1.00 95.61      A    C  
ATOM    838  CD1 LEU A 462       7.583 -19.739  -4.556  1.00 91.62      A    C  
ATOM    839  CD2 LEU A 462       5.995 -18.601  -3.012  1.00 90.68      A    C  
ATOM    840  N   ILE A 463       2.619 -22.188  -2.493  1.00 96.65      A    N  
ATOM    841  CA  ILE A 463       1.387 -22.952  -2.690  1.00 96.63      A    C  
ATOM    842  C   ILE A 463       0.420 -22.111  -3.525  1.00 96.73      A    C  
ATOM    843  O   ILE A 463      -0.201 -21.166  -3.025  1.00 96.39      A    O  
ATOM    844  CB  ILE A 463       0.775 -23.413  -1.352  1.00 96.35      A    C  
ATOM    845  CG1 ILE A 463       1.800 -24.200  -0.502  1.00 95.37      A    C  
ATOM    846  CG2 ILE A 463      -0.478 -24.263  -1.635  1.00 95.54      A    C  
ATOM    847  CD1 ILE A 463       1.297 -24.624   0.890  1.00 93.16      A    C  
ATOM    848  N   PHE A 464       0.272 -22.472  -4.792  1.00 96.06      A    N  
ATOM    849  CA  PHE A 464      -0.574 -21.759  -5.740  1.00 96.02      A    C  
ATOM    850  C   PHE A 464      -2.053 -22.116  -5.582  1.00 95.35      A    C  
ATOM    851  O   PHE A 464      -2.419 -23.040  -4.856  1.00 94.35      A    O  
ATOM    852  CB  PHE A 464      -0.031 -21.978  -7.167  1.00 96.10      A    C  
ATOM    853  CG  PHE A 464       1.361 -21.401  -7.341  1.00 96.54      A    C  
ATOM    854  CD1 PHE A 464       1.527 -20.041  -7.666  1.00 95.99      A    C  
ATOM    855  CD2 PHE A 464       2.494 -22.199  -7.100  1.00 95.90      A    C  
ATOM    856  CE1 PHE A 464       2.809 -19.490  -7.768  1.00 95.76      A    C  
ATOM    857  CE2 PHE A 464       3.783 -21.646  -7.197  1.00 95.76      A    C  
ATOM    858  CZ  PHE A 464       3.937 -20.294  -7.531  1.00 96.22      A    C  
ATOM    859  N   CYS A 465      -2.945 -21.354  -6.230  1.00 94.64      A    N  
ATOM    860  CA  CYS A 465      -4.391 -21.533  -6.069  1.00 93.54      A    C  
ATOM    861  C   CYS A 465      -4.905 -22.891  -6.577  1.00 93.39      A    C  
ATOM    862  O   CYS A 465      -5.891 -23.392  -6.044  1.00 91.17      A    O  
ATOM    863  CB  CYS A 465      -5.120 -20.369  -6.750  1.00 91.33      A    C  
ATOM    864  SG  CYS A 465      -4.803 -20.400  -8.537  1.00 87.21      A    S  
ATOM    865  N   SER A 466      -4.219 -23.513  -7.537  1.00 92.69      A    N  
ATOM    866  CA  SER A 466      -4.507 -24.862  -8.035  1.00 92.45      A    C  
ATOM    867  C   SER A 466      -4.173 -25.972  -7.032  1.00 92.89      A    C  
ATOM    868  O   SER A 466      -4.586 -27.105  -7.210  1.00 91.87      A    O  
ATOM    869  CB  SER A 466      -3.714 -25.102  -9.320  1.00 91.57      A    C  
ATOM    870  OG  SER A 466      -2.327 -24.944  -9.067  1.00 89.77      A    O  
ATOM    871  N   GLY A 467      -3.425 -25.634  -5.969  1.00 92.98      A    N  
ATOM    872  CA  GLY A 467      -2.825 -26.593  -5.051  1.00 93.54      A    C  
ATOM    873  C   GLY A 467      -1.398 -27.002  -5.428  1.00 94.65      A    C  
ATOM    874  O   GLY A 467      -0.759 -27.687  -4.628  1.00 94.06      A    O  
ATOM    875  N   LEU A 468      -0.901 -26.577  -6.587  1.00 95.42      A    N  
ATOM    876  CA  LEU A 468       0.475 -26.831  -6.994  1.00 95.92      A    C  
ATOM    877  C   LEU A 468       1.444 -26.261  -5.956  1.00 96.28      A    C  
ATOM    878  O   LEU A 468       1.377 -25.085  -5.610  1.00 96.06      A    O  
ATOM    879  CB  LEU A 468       0.729 -26.214  -8.378  1.00 95.64      A    C  
ATOM    880  CG  LEU A 468       2.143 -26.478  -8.941  1.00 94.35      A    C  
ATOM    881  CD1 LEU A 468       2.359 -27.955  -9.267  1.00 92.50      A    C  
ATOM    882  CD2 LEU A 468       2.363 -25.666 -10.214  1.00 92.01      A    C  
ATOM    883  N   VAL A 469       2.347 -27.111  -5.476  1.00 96.47      A    N  
ATOM    884  CA  VAL A 469       3.430 -26.729  -4.571  1.00 96.69      A    C  
ATOM    885  C   VAL A 469       4.730 -26.699  -5.351  1.00 96.62      A    C  
ATOM    886  O   VAL A 469       5.090 -27.681  -5.999  1.00 96.18      A    O  
ATOM    887  CB  VAL A 469       3.532 -27.664  -3.351  1.00 96.24      A    C  
ATOM    888  CG1 VAL A 469       4.502 -27.095  -2.311  1.00 94.53      A    C  
ATOM    889  CG2 VAL A 469       2.174 -27.858  -2.668  1.00 94.69      A    C  
ATOM    890  N   LEU A 470       5.433 -25.568  -5.281  1.00 96.69      A    N  
ATOM    891  CA  LEU A 470       6.757 -25.400  -5.855  1.00 96.57      A    C  
ATOM    892  C   LEU A 470       7.718 -24.889  -4.779  1.00 96.44      A    C  
ATOM    893  O   LEU A 470       7.329 -24.127  -3.898  1.00 96.01      A    O  
ATOM    894  CB  LEU A 470       6.715 -24.436  -7.063  1.00 96.23      A    C  
ATOM    895  CG  LEU A 470       5.881 -24.917  -8.260  1.00 95.65      A    C  
ATOM    896  CD1 LEU A 470       5.887 -23.851  -9.354  1.00 94.50      A    C  
ATOM    897  CD2 LEU A 470       6.417 -26.214  -8.872  1.00 94.12      A    C  
ATOM    898  N   HIS A 471       8.977 -25.287  -4.875  1.00 95.76      A    N  
ATOM    899  CA  HIS A 471      10.021 -24.707  -4.037  1.00 95.49      A    C  
ATOM    900  C   HIS A 471      10.407 -23.317  -4.563  1.00 95.17      A    C  
ATOM    901  O   HIS A 471      10.351 -23.062  -5.767  1.00 94.70      A    O  
ATOM    902  CB  HIS A 471      11.216 -25.662  -3.974  1.00 94.93      A    C  
ATOM    903  CG  HIS A 471      12.225 -25.262  -2.935  1.00 93.70      A    C  
ATOM    904  CD2 HIS A 471      12.092 -25.364  -1.570  1.00 85.43      A    C  
ATOM    905  ND1 HIS A 471      13.447 -24.663  -3.165  1.00 85.66      A    N  
ATOM    906  CE1 HIS A 471      14.026 -24.409  -1.970  1.00 86.31      A    C  
ATOM    907  NE2 HIS A 471      13.235 -24.818  -0.990  1.00 87.47      A    N  
ATOM    908  N   ARG A 472      10.856 -22.425  -3.683  1.00 94.84      A    N  
ATOM    909  CA  ARG A 472      11.388 -21.098  -4.047  1.00 94.32      A    C  
ATOM    910  C   ARG A 472      12.337 -21.164  -5.250  1.00 93.91      A    C  
ATOM    911  O   ARG A 472      12.194 -20.395  -6.192  1.00 92.90      A    O  
ATOM    912  CB  ARG A 472      12.108 -20.510  -2.825  1.00 93.11      A    C  
ATOM    913  CG  ARG A 472      12.879 -19.216  -3.147  1.00 89.03      A    C  
ATOM    914  CD  ARG A 472      13.731 -18.753  -1.962  1.00 85.19      A    C  
ATOM    915  NE  ARG A 472      14.583 -17.624  -2.360  1.00 76.74      A    N  
ATOM    916  CZ  ARG A 472      15.896 -17.562  -2.472  1.00 71.05      A    C  
ATOM    917  NH1 ARG A 472      16.680 -18.546  -2.150  1.00 62.98      A    N1+
ATOM    918  NH2 ARG A 472      16.450 -16.475  -2.922  1.00 61.54      A    N  
ATOM    919  N   LEU A 473      13.283 -22.105  -5.227  1.00 93.13      A    N  
ATOM    920  CA  LEU A 473      14.292 -22.259  -6.279  1.00 92.31      A    C  
ATOM    921  C   LEU A 473      13.694 -22.675  -7.639  1.00 92.24      A    C  
ATOM    922  O   LEU A 473      14.273 -22.348  -8.668  1.00 91.13      A    O  
ATOM    923  CB  LEU A 473      15.356 -23.274  -5.830  1.00 91.25      A    C  
ATOM    924  CG  LEU A 473      16.200 -22.841  -4.618  1.00 88.05      A    C  
ATOM    925  CD1 LEU A 473      17.106 -23.983  -4.194  1.00 84.99      A    C  
ATOM    926  CD2 LEU A 473      17.070 -21.614  -4.922  1.00 84.53      A    C  
ATOM    927  N   GLN A 474      12.531 -23.324  -7.649  1.00 93.52      A    N  
ATOM    928  CA  GLN A 474      11.806 -23.647  -8.886  1.00 93.57      A    C  
ATOM    929  C   GLN A 474      11.104 -22.423  -9.492  1.00 93.33      A    C  
ATOM    930  O   GLN A 474      10.845 -22.394 -10.684  1.00 92.41      A    O  
ATOM    931  CB  GLN A 474      10.758 -24.749  -8.627  1.00 93.79      A    C  
ATOM    932  CG  GLN A 474      11.379 -26.074  -8.155  1.00 93.48      A    C  
ATOM    933  CD  GLN A 474      10.305 -27.128  -7.897  1.00 94.30      A    C  
ATOM    934  NE2 GLN A 474      10.024 -27.973  -8.864  1.00 90.19      A    N  
ATOM    935  OE1 GLN A 474       9.704 -27.191  -6.844  1.00 90.83      A    O  
ATOM    936  N   CYS A 475      10.798 -21.420  -8.660  1.00 93.85      A    N  
ATOM    937  CA  CYS A 475      10.158 -20.187  -9.095  1.00 94.25      A    C  
ATOM    938  C   CYS A 475      11.165 -19.075  -9.427  1.00 94.15      A    C  
ATOM    939  O   CYS A 475      10.799 -18.116 -10.085  1.00 93.21      A    O  
ATOM    940  CB  CYS A 475       9.190 -19.726  -8.000  1.00 94.27      A    C  
ATOM    941  SG  CYS A 475       7.881 -20.954  -7.732  1.00 93.47      A    S  
ATOM    942  N   ALA A 476      12.411 -19.185  -8.988  1.00 93.36      A    N  
ATOM    943  CA  ALA A 476      13.395 -18.118  -9.082  1.00 92.57      A    C  
ATOM    944  C   ALA A 476      13.669 -17.661 -10.525  1.00 92.62      A    C  
ATOM    945  O   ALA A 476      13.813 -16.466 -10.759  1.00 90.73      A    O  
ATOM    946  CB  ALA A 476      14.686 -18.583  -8.394  1.00 90.71      A    C  
ATOM    947  N   ARG A 477      13.681 -18.568 -11.494  1.00 92.49      A    N  
ATOM    948  CA  ARG A 477      13.935 -18.221 -12.905  1.00 92.27      A    C  
ATOM    949  C   ARG A 477      12.749 -17.472 -13.522  1.00 92.74      A    C  
ATOM    950  O   ARG A 477      12.942 -16.373 -14.033  1.00 91.88      A    O  
ATOM    951  CB  ARG A 477      14.316 -19.463 -13.720  1.00 90.62      A    C  
ATOM    952  CG  ARG A 477      15.649 -20.076 -13.254  1.00 86.16      A    C  
ATOM    953  CD  ARG A 477      16.022 -21.308 -14.091  1.00 82.56      A    C  
ATOM    954  NE  ARG A 477      16.580 -20.961 -15.410  1.00 76.44      A    N  
ATOM    955  CZ  ARG A 477      16.546 -21.711 -16.498  1.00 71.62      A    C  
ATOM    956  NH1 ARG A 477      15.957 -22.861 -16.535  1.00 65.73      A    N1+
ATOM    957  NH2 ARG A 477      17.117 -21.308 -17.587  1.00 63.09      A    N  
ATOM    958  N   GLY A 478      11.541 -18.007 -13.399  1.00 94.19      A    N  
ATOM    959  CA  GLY A 478      10.349 -17.353 -13.956  1.00 94.64      A    C  
ATOM    960  C   GLY A 478       9.984 -16.039 -13.266  1.00 95.43      A    C  
ATOM    961  O   GLY A 478       9.700 -15.050 -13.928  1.00 94.88      A    O  
ATOM    962  N   PHE A 479      10.017 -16.011 -11.931  1.00 96.11      A    N  
ATOM    963  CA  PHE A 479       9.602 -14.850 -11.130  1.00 96.64      A    C  
ATOM    964  C   PHE A 479      10.724 -13.826 -10.887  1.00 96.24      A    C  
ATOM    965  O   PHE A 479      10.425 -12.698 -10.499  1.00 95.14      A    O  
ATOM    966  CB  PHE A 479       9.023 -15.334  -9.789  1.00 96.92      A    C  
ATOM    967  CG  PHE A 479       7.642 -15.945  -9.861  1.00 97.20      A    C  
ATOM    968  CD1 PHE A 479       6.530 -15.253  -9.314  1.00 96.05      A    C  
ATOM    969  CD2 PHE A 479       7.430 -17.210 -10.442  1.00 95.98      A    C  
ATOM    970  CE1 PHE A 479       5.250 -15.810  -9.362  1.00 95.72      A    C  
ATOM    971  CE2 PHE A 479       6.146 -17.774 -10.495  1.00 95.64      A    C  
ATOM    972  CZ  PHE A 479       5.057 -17.072  -9.949  1.00 96.25      A    C  
ATOM    973  N   GLY A 480      11.992 -14.200 -11.070  1.00 94.16      A    N  
ATOM    974  CA  GLY A 480      13.130 -13.370 -10.685  1.00 93.49      A    C  
ATOM    975  C   GLY A 480      13.121 -13.053  -9.186  1.00 93.43      A    C  
ATOM    976  O   GLY A 480      12.612 -13.833  -8.377  1.00 92.28      A    O  
ATOM    977  N   ASP A 481      13.638 -11.884  -8.825  1.00 92.37      A    N  
ATOM    978  CA  ASP A 481      13.712 -11.438  -7.426  1.00 91.61      A    C  
ATOM    979  C   ASP A 481      12.332 -11.211  -6.786  1.00 93.12      A    C  
ATOM    980  O   ASP A 481      12.203 -11.180  -5.563  1.00 92.13      A    O  
ATOM    981  CB  ASP A 481      14.543 -10.149  -7.349  1.00 88.65      A    C  
ATOM    982  CG  ASP A 481      15.997 -10.345  -7.784  1.00 82.35      A    C  
ATOM    983  OD1 ASP A 481      16.504 -11.478  -7.638  1.00 76.28      A    O  
ATOM    984  OD2 ASP A 481      16.582  -9.351  -8.262  1.00 76.11      A    O1-
ATOM    985  N   TRP A 482      11.280 -11.103  -7.600  1.00 94.29      A    N  
ATOM    986  CA  TRP A 482       9.917 -10.899  -7.109  1.00 95.62      A    C  
ATOM    987  C   TRP A 482       9.458 -12.025  -6.175  1.00 96.04      A    C  
ATOM    988  O   TRP A 482       8.745 -11.768  -5.205  1.00 95.62      A    O  
ATOM    989  CB  TRP A 482       8.962 -10.762  -8.292  1.00 95.82      A    C  
ATOM    990  CG  TRP A 482       7.577 -10.307  -7.935  1.00 95.88      A    C  
ATOM    991  CD1 TRP A 482       7.281  -9.355  -7.027  1.00 95.21      A    C  
ATOM    992  CD2 TRP A 482       6.296 -10.759  -8.489  1.00 96.17      A    C  
ATOM    993  CE2 TRP A 482       5.267  -9.999  -7.875  1.00 95.96      A    C  
ATOM    994  CE3 TRP A 482       5.932 -11.704  -9.466  1.00 96.10      A    C  
ATOM    995  NE1 TRP A 482       5.901  -9.168  -6.984  1.00 95.39      A    N  
ATOM    996  CZ2 TRP A 482       3.906 -10.151  -8.224  1.00 95.65      A    C  
ATOM    997  CZ3 TRP A 482       4.574 -11.869  -9.812  1.00 95.58      A    C  
ATOM    998  CH2 TRP A 482       3.576 -11.100  -9.199  1.00 95.27      A    C  
ATOM    999  N   ILE A 483       9.914 -13.262  -6.386  1.00 95.55      A    N  
ATOM   1000  CA  ILE A 483       9.545 -14.384  -5.511  1.00 95.51      A    C  
ATOM   1001  C   ILE A 483      10.108 -14.217  -4.102  1.00 95.92      A    C  
ATOM   1002  O   ILE A 483       9.465 -14.626  -3.134  1.00 95.95      A    O  
ATOM   1003  CB  ILE A 483       9.958 -15.729  -6.141  1.00 94.49      A    C  
ATOM   1004  CG1 ILE A 483       9.065 -16.877  -5.657  1.00 89.44      A    C  
ATOM   1005  CG2 ILE A 483      11.437 -16.109  -5.897  1.00 90.52      A    C  
ATOM   1006  CD1 ILE A 483       7.606 -16.731  -6.071  1.00 85.66      A    C  
ATOM   1007  N   ASP A 484      11.268 -13.590  -3.962  1.00 94.59      A    N  
ATOM   1008  CA  ASP A 484      11.899 -13.352  -2.669  1.00 93.79      A    C  
ATOM   1009  C   ASP A 484      11.191 -12.245  -1.900  1.00 94.89      A    C  
ATOM   1010  O   ASP A 484      10.944 -12.398  -0.700  1.00 94.39      A    O  
ATOM   1011  CB  ASP A 484      13.396 -13.074  -2.867  1.00 91.37      A    C  
ATOM   1012  CG  ASP A 484      14.149 -14.367  -3.186  1.00 87.37      A    C  
ATOM   1013  OD1 ASP A 484      13.712 -15.434  -2.708  1.00 83.19      A    O  
ATOM   1014  OD2 ASP A 484      15.220 -14.344  -3.812  1.00 81.47      A    O1-
ATOM   1015  N   SER A 485      10.746 -11.210  -2.612  1.00 95.08      A    N  
ATOM   1016  CA  SER A 485       9.878 -10.185  -2.036  1.00 95.44      A    C  
ATOM   1017  C   SER A 485       8.529 -10.762  -1.579  1.00 96.51      A    C  
ATOM   1018  O   SER A 485       8.083 -10.478  -0.471  1.00 96.50      A    O  
ATOM   1019  CB  SER A 485       9.660  -9.056  -3.048  1.00 94.39      A    C  
ATOM   1020  OG  SER A 485      10.895  -8.497  -3.458  1.00 90.23      A    O  
ATOM   1021  N   ILE A 486       7.916 -11.643  -2.368  1.00 96.96      A    N  
ATOM   1022  CA  ILE A 486       6.677 -12.344  -1.983  1.00 97.52      A    C  
ATOM   1023  C   ILE A 486       6.891 -13.215  -0.740  1.00 97.60      A    C  
ATOM   1024  O   ILE A 486       6.057 -13.219   0.163  1.00 97.54      A    O  
ATOM   1025  CB  ILE A 486       6.130 -13.184  -3.157  1.00 97.71      A    C  
ATOM   1026  CG1 ILE A 486       5.622 -12.261  -4.296  1.00 97.38      A    C  
ATOM   1027  CG2 ILE A 486       4.990 -14.113  -2.705  1.00 97.32      A    C  
ATOM   1028  CD1 ILE A 486       5.336 -12.998  -5.610  1.00 96.65      A    C  
ATOM   1029  N   LEU A 487       8.000 -13.946  -0.647  1.00 97.42      A    N  
ATOM   1030  CA  LEU A 487       8.305 -14.769   0.520  1.00 97.14      A    C  
ATOM   1031  C   LEU A 487       8.631 -13.939   1.766  1.00 97.28      A    C  
ATOM   1032  O   LEU A 487       8.260 -14.346   2.870  1.00 96.91      A    O  
ATOM   1033  CB  LEU A 487       9.467 -15.717   0.196  1.00 96.51      A    C  
ATOM   1034  CG  LEU A 487       9.075 -16.909  -0.691  1.00 93.50      A    C  
ATOM   1035  CD1 LEU A 487      10.340 -17.658  -1.088  1.00 91.10      A    C  
ATOM   1036  CD2 LEU A 487       8.157 -17.892   0.033  1.00 90.88      A    C  
ATOM   1037  N   ALA A 488       9.271 -12.784   1.615  1.00 96.32      A    N  
ATOM   1038  CA  ALA A 488       9.489 -11.842   2.708  1.00 95.66      A    C  
ATOM   1039  C   ALA A 488       8.153 -11.302   3.239  1.00 95.97      A    C  
ATOM   1040  O   ALA A 488       7.894 -11.391   4.447  1.00 95.54      A    O  
ATOM   1041  CB  ALA A 488      10.434 -10.729   2.239  1.00 94.33      A    C  
ATOM   1042  N   PHE A 489       7.261 -10.889   2.343  1.00 96.65      A    N  
ATOM   1043  CA  PHE A 489       5.899 -10.497   2.682  1.00 97.34      A    C  
ATOM   1044  C   PHE A 489       5.120 -11.649   3.340  1.00 97.76      A    C  
ATOM   1045  O   PHE A 489       4.448 -11.434   4.345  1.00 97.79      A    O  
ATOM   1046  CB  PHE A 489       5.192 -10.010   1.417  1.00 97.57      A    C  
ATOM   1047  CG  PHE A 489       3.768  -9.582   1.673  1.00 97.89      A    C  
ATOM   1048  CD1 PHE A 489       2.695 -10.446   1.391  1.00 97.68      A    C  
ATOM   1049  CD2 PHE A 489       3.501  -8.314   2.218  1.00 97.70      A    C  
ATOM   1050  CE1 PHE A 489       1.376 -10.048   1.648  1.00 97.64      A    C  
ATOM   1051  CE2 PHE A 489       2.189  -7.914   2.477  1.00 97.63      A    C  
ATOM   1052  CZ  PHE A 489       1.127  -8.782   2.193  1.00 97.80      A    C  
ATOM   1053  N   SER A 490       5.264 -12.865   2.844  1.00 98.15      A    N  
ATOM   1054  CA  SER A 490       4.636 -14.047   3.440  1.00 98.26      A    C  
ATOM   1055  C   SER A 490       5.092 -14.284   4.883  1.00 98.06      A    C  
ATOM   1056  O   SER A 490       4.257 -14.556   5.741  1.00 97.72      A    O  
ATOM   1057  CB  SER A 490       4.929 -15.278   2.584  1.00 98.26      A    C  
ATOM   1058  OG  SER A 490       4.213 -16.400   3.066  1.00 96.94      A    O  
ATOM   1059  N   ARG A 491       6.390 -14.134   5.172  1.00 97.74      A    N  
ATOM   1060  CA  ARG A 491       6.917 -14.211   6.543  1.00 97.10      A    C  
ATOM   1061  C   ARG A 491       6.309 -13.132   7.432  1.00 96.54      A    C  
ATOM   1062  O   ARG A 491       5.826 -13.449   8.523  1.00 95.65      A    O  
ATOM   1063  CB  ARG A 491       8.454 -14.105   6.548  1.00 96.70      A    C  
ATOM   1064  CG  ARG A 491       9.125 -15.395   6.069  1.00 89.39      A    C  
ATOM   1065  CD  ARG A 491      10.658 -15.314   6.160  1.00 87.27      A    C  
ATOM   1066  NE  ARG A 491      11.251 -14.425   5.142  1.00 78.60      A    N  
ATOM   1067  CZ  ARG A 491      11.725 -14.777   3.952  1.00 71.93      A    C  
ATOM   1068  NH1 ARG A 491      11.686 -16.012   3.520  1.00 62.64      A    N1+
ATOM   1069  NH2 ARG A 491      12.267 -13.897   3.159  1.00 64.12      A    N  
ATOM   1070  N   SER A 492       6.264 -11.890   6.939  1.00 96.29      A    N  
ATOM   1071  CA  SER A 492       5.698 -10.754   7.666  1.00 95.07      A    C  
ATOM   1072  C   SER A 492       4.189 -10.894   7.897  1.00 95.10      A    C  
ATOM   1073  O   SER A 492       3.673 -10.539   8.950  1.00 94.14      A    O  
ATOM   1074  CB  SER A 492       6.014  -9.472   6.890  1.00 93.23      A    C  
ATOM   1075  OG  SER A 492       5.637  -8.344   7.656  1.00 83.01      A    O  
ATOM   1076  N   LEU A 493       3.455 -11.456   6.931  1.00 96.14      A    N  
ATOM   1077  CA  LEU A 493       2.032 -11.728   7.076  1.00 96.86      A    C  
ATOM   1078  C   LEU A 493       1.766 -12.837   8.097  1.00 96.65      A    C  
ATOM   1079  O   LEU A 493       0.867 -12.714   8.925  1.00 96.03      A    O  
ATOM   1080  CB  LEU A 493       1.455 -12.073   5.687  1.00 97.29      A    C  
ATOM   1081  CG  LEU A 493      -0.076 -12.256   5.669  1.00 97.20      A    C  
ATOM   1082  CD1 LEU A 493      -0.807 -10.946   5.955  1.00 96.67      A    C  
ATOM   1083  CD2 LEU A 493      -0.503 -12.756   4.293  1.00 96.43      A    C  
ATOM   1084  N   HIS A 494       2.560 -13.900   8.074  1.00 97.27      A    N  
ATOM   1085  CA  HIS A 494       2.421 -15.017   9.006  1.00 96.91      A    C  
ATOM   1086  C   HIS A 494       2.810 -14.654  10.442  1.00 96.16      A    C  
ATOM   1087  O   HIS A 494       2.209 -15.199  11.362  1.00 94.67      A    O  
ATOM   1088  CB  HIS A 494       3.238 -16.217   8.509  1.00 96.83      A    C  
ATOM   1089  CG  HIS A 494       2.669 -16.887   7.280  1.00 96.46      A    C  
ATOM   1090  CD2 HIS A 494       3.299 -17.824   6.510  1.00 82.18      A    C  
ATOM   1091  ND1 HIS A 494       1.410 -16.706   6.742  1.00 82.23      A    N  
ATOM   1092  CE1 HIS A 494       1.298 -17.516   5.679  1.00 86.36      A    C  
ATOM   1093  NE2 HIS A 494       2.417 -18.209   5.511  1.00 89.12      A    N  
ATOM   1094  N   SER A 495       3.725 -13.706  10.644  1.00 95.64      A    N  
ATOM   1095  CA  SER A 495       4.067 -13.238  11.992  1.00 94.28      A    C  
ATOM   1096  C   SER A 495       2.912 -12.501  12.678  1.00 93.55      A    C  
ATOM   1097  O   SER A 495       2.852 -12.471  13.904  1.00 91.29      A    O  
ATOM   1098  CB  SER A 495       5.322 -12.357  11.973  1.00 92.58      A    C  
ATOM   1099  OG  SER A 495       5.090 -11.124  11.329  1.00 83.31      A    O  
ATOM   1100  N   LEU A 496       1.958 -11.984  11.906  1.00 94.46      A    N  
ATOM   1101  CA  LEU A 496       0.739 -11.374  12.440  1.00 93.91      A    C  
ATOM   1102  C   LEU A 496      -0.309 -12.394  12.897  1.00 93.55      A    C  
ATOM   1103  O   LEU A 496      -1.322 -11.991  13.470  1.00 91.61      A    O  
ATOM   1104  CB  LEU A 496       0.125 -10.411  11.406  1.00 93.40      A    C  
ATOM   1105  CG  LEU A 496       1.036  -9.253  10.953  1.00 92.27      A    C  
ATOM   1106  CD1 LEU A 496       0.246  -8.350   9.996  1.00 89.63      A    C  
ATOM   1107  CD2 LEU A 496       1.529  -8.408  12.117  1.00 88.93      A    C  
ATOM   1108  N   LEU A 497      -0.097 -13.687  12.650  1.00 93.91      A    N  
ATOM   1109  CA  LEU A 497      -1.029 -14.770  12.990  1.00 93.53      A    C  
ATOM   1110  C   LEU A 497      -2.457 -14.500  12.487  1.00 93.65      A    C  
ATOM   1111  O   LEU A 497      -3.438 -14.673  13.216  1.00 91.78      A    O  
ATOM   1112  CB  LEU A 497      -0.966 -15.065  14.501  1.00 92.25      A    C  
ATOM   1113  CG  LEU A 497       0.422 -15.468  15.034  1.00 89.71      A    C  
ATOM   1114  CD1 LEU A 497       0.349 -15.622  16.552  1.00 85.23      A    C  
ATOM   1115  CD2 LEU A 497       0.902 -16.792  14.440  1.00 84.85      A    C  
ATOM   1116  N   VAL A 498      -2.567 -14.064  11.238  1.00 95.10      A    N  
ATOM   1117  CA  VAL A 498      -3.829 -13.667  10.618  1.00 96.08      A    C  
ATOM   1118  C   VAL A 498      -4.766 -14.867  10.518  1.00 96.20      A    C  
ATOM   1119  O   VAL A 498      -4.467 -15.842   9.829  1.00 95.83      A    O  
ATOM   1120  CB  VAL A 498      -3.600 -13.054   9.224  1.00 95.82      A    C  
ATOM   1121  CG1 VAL A 498      -4.888 -12.429   8.681  1.00 93.95      A    C  
ATOM   1122  CG2 VAL A 498      -2.534 -11.956   9.247  1.00 94.15      A    C  
ATOM   1123  N   ASP A 499      -5.916 -14.790  11.191  1.00 95.97      A    N  
ATOM   1124  CA  ASP A 499      -6.932 -15.833  11.081  1.00 95.94      A    C  
ATOM   1125  C   ASP A 499      -7.717 -15.747   9.764  1.00 96.63      A    C  
ATOM   1126  O   ASP A 499      -7.613 -14.790   8.987  1.00 96.44      A    O  
ATOM   1127  CB  ASP A 499      -7.808 -15.863  12.347  1.00 94.86      A    C  
ATOM   1128  CG  ASP A 499      -8.760 -14.680  12.514  1.00 94.64      A    C  
ATOM   1129  OD1 ASP A 499      -9.036 -13.972  11.526  1.00 92.51      A    O  
ATOM   1130  OD2 ASP A 499      -9.300 -14.523  13.631  1.00 91.23      A    O1-
ATOM   1131  N   VAL A 500      -8.497 -16.780   9.465  1.00 96.16      A    N  
ATOM   1132  CA  VAL A 500      -9.252 -16.861   8.207  1.00 96.40      A    C  
ATOM   1133  C   VAL A 500     -10.269 -15.714   8.049  1.00 96.90      A    C  
ATOM   1134  O   VAL A 500     -10.309 -15.132   6.964  1.00 97.11      A    O  
ATOM   1135  CB  VAL A 500      -9.910 -18.247   8.044  1.00 95.62      A    C  
ATOM   1136  CG1 VAL A 500     -10.877 -18.303   6.858  1.00 93.03      A    C  
ATOM   1137  CG2 VAL A 500      -8.851 -19.329   7.837  1.00 93.16      A    C  
ATOM   1138  N   PRO A 501     -11.052 -15.330   9.071  1.00 96.81      A    N  
ATOM   1139  CA  PRO A 501     -11.964 -14.192   8.962  1.00 97.03      A    C  
ATOM   1140  C   PRO A 501     -11.248 -12.858   8.696  1.00 97.43      A    C  
ATOM   1141  O   PRO A 501     -11.649 -12.123   7.793  1.00 97.38      A    O  
ATOM   1142  CB  PRO A 501     -12.740 -14.164  10.277  1.00 96.37      A    C  
ATOM   1143  CG  PRO A 501     -12.683 -15.606  10.769  1.00 94.56      A    C  
ATOM   1144  CD  PRO A 501     -11.307 -16.056  10.307  1.00 96.36      A    C  
ATOM   1145  N   ALA A 502     -10.160 -12.569   9.410  1.00 97.29      A    N  
ATOM   1146  CA  ALA A 502      -9.372 -11.369   9.189  1.00 97.22      A    C  
ATOM   1147  C   ALA A 502      -8.765 -11.348   7.780  1.00 97.84      A    C  
ATOM   1148  O   ALA A 502      -8.854 -10.343   7.076  1.00 97.86      A    O  
ATOM   1149  CB  ALA A 502      -8.289 -11.270  10.273  1.00 96.54      A    C  
ATOM   1150  N   PHE A 503      -8.245 -12.488   7.318  1.00 97.74      A    N  
ATOM   1151  CA  PHE A 503      -7.719 -12.618   5.959  1.00 98.08      A    C  
ATOM   1152  C   PHE A 503      -8.799 -12.439   4.885  1.00 98.35      A    C  
ATOM   1153  O   PHE A 503      -8.550 -11.802   3.860  1.00 98.34      A    O  
ATOM   1154  CB  PHE A 503      -7.029 -13.973   5.795  1.00 97.88      A    C  
ATOM   1155  CG  PHE A 503      -6.359 -14.095   4.451  1.00 97.92      A    C  
ATOM   1156  CD1 PHE A 503      -7.000 -14.745   3.377  1.00 97.54      A    C  
ATOM   1157  CD2 PHE A 503      -5.115 -13.478   4.235  1.00 97.50      A    C  
ATOM   1158  CE1 PHE A 503      -6.409 -14.769   2.109  1.00 97.22      A    C  
ATOM   1159  CE2 PHE A 503      -4.518 -13.499   2.963  1.00 97.05      A    C  
ATOM   1160  CZ  PHE A 503      -5.169 -14.138   1.905  1.00 97.26      A    C  
ATOM   1161  N   ALA A 504      -9.997 -12.967   5.118  1.00 97.93      A    N  
ATOM   1162  CA  ALA A 504     -11.121 -12.809   4.203  1.00 98.13      A    C  
ATOM   1163  C   ALA A 504     -11.525 -11.332   4.053  1.00 98.36      A    C  
ATOM   1164  O   ALA A 504     -11.722 -10.859   2.928  1.00 98.30      A    O  
ATOM   1165  CB  ALA A 504     -12.280 -13.678   4.698  1.00 97.96      A    C  
ATOM   1166  N   CYS A 505     -11.574 -10.586   5.166  1.00 98.23      A    N  
ATOM   1167  CA  CYS A 505     -11.800  -9.140   5.144  1.00 98.33      A    C  
ATOM   1168  C   CYS A 505     -10.659  -8.383   4.454  1.00 98.56      A    C  
ATOM   1169  O   CYS A 505     -10.913  -7.547   3.592  1.00 98.45      A    O  
ATOM   1170  CB  CYS A 505     -11.977  -8.624   6.578  1.00 98.02      A    C  
ATOM   1171  SG  CYS A 505     -13.472  -9.297   7.348  1.00 97.39      A    S  
ATOM   1172  N   LEU A 506      -9.403  -8.705   4.784  1.00 98.42      A    N  
ATOM   1173  CA  LEU A 506      -8.231  -8.053   4.205  1.00 98.51      A    C  
ATOM   1174  C   LEU A 506      -8.173  -8.243   2.686  1.00 98.60      A    C  
ATOM   1175  O   LEU A 506      -7.965  -7.285   1.949  1.00 98.55      A    O  
ATOM   1176  CB  LEU A 506      -6.971  -8.601   4.897  1.00 98.21      A    C  
ATOM   1177  CG  LEU A 506      -5.674  -7.867   4.490  1.00 97.10      A    C  
ATOM   1178  CD1 LEU A 506      -5.666  -6.427   4.972  1.00 96.16      A    C  
ATOM   1179  CD2 LEU A 506      -4.469  -8.582   5.101  1.00 95.87      A    C  
ATOM   1180  N   SER A 507      -8.442  -9.460   2.212  1.00 98.51      A    N  
ATOM   1181  CA  SER A 507      -8.502  -9.762   0.776  1.00 98.57      A    C  
ATOM   1182  C   SER A 507      -9.594  -8.951   0.076  1.00 98.65      A    C  
ATOM   1183  O   SER A 507      -9.372  -8.400  -0.993  1.00 98.38      A    O  
ATOM   1184  CB  SER A 507      -8.770 -11.247   0.543  1.00 97.68      A    C  
ATOM   1185  OG  SER A 507      -7.821 -12.067   1.174  1.00 85.10      A    O  
ATOM   1186  N   ALA A 508     -10.766  -8.828   0.700  1.00 98.75      A    N  
ATOM   1187  CA  ALA A 508     -11.854  -8.021   0.161  1.00 98.73      A    C  
ATOM   1188  C   ALA A 508     -11.486  -6.522   0.114  1.00 98.79      A    C  
ATOM   1189  O   ALA A 508     -11.811  -5.858  -0.862  1.00 98.54      A    O  
ATOM   1190  CB  ALA A 508     -13.118  -8.282   0.969  1.00 98.56      A    C  
ATOM   1191  N   LEU A 509     -10.743  -6.011   1.101  1.00 98.77      A    N  
ATOM   1192  CA  LEU A 509     -10.257  -4.627   1.117  1.00 98.66      A    C  
ATOM   1193  C   LEU A 509      -9.186  -4.344   0.054  1.00 98.54      A    C  
ATOM   1194  O   LEU A 509      -9.009  -3.184  -0.325  1.00 98.10      A    O  
ATOM   1195  CB  LEU A 509      -9.712  -4.280   2.514  1.00 98.49      A    C  
ATOM   1196  CG  LEU A 509     -10.791  -4.128   3.594  1.00 98.14      A    C  
ATOM   1197  CD1 LEU A 509     -10.123  -3.966   4.963  1.00 97.59      A    C  
ATOM   1198  CD2 LEU A 509     -11.681  -2.899   3.354  1.00 97.44      A    C  
ATOM   1199  N   VAL A 510      -8.478  -5.360  -0.440  1.00 98.66      A    N  
ATOM   1200  CA  VAL A 510      -7.578  -5.201  -1.604  1.00 98.66      A    C  
ATOM   1201  C   VAL A 510      -8.390  -4.963  -2.873  1.00 98.30      A    C  
ATOM   1202  O   VAL A 510      -8.020  -4.097  -3.671  1.00 97.70      A    O  
ATOM   1203  CB  VAL A 510      -6.659  -6.422  -1.771  1.00 98.54      A    C  
ATOM   1204  CG1 VAL A 510      -5.805  -6.344  -3.029  1.00 97.86      A    C  
ATOM   1205  CG2 VAL A 510      -5.692  -6.543  -0.585  1.00 98.01      A    C  
ATOM   1206  N   LEU A 511      -9.500  -5.682  -3.046  1.00 98.60      A    N  
ATOM   1207  CA  LEU A 511     -10.384  -5.538  -4.198  1.00 98.53      A    C  
ATOM   1208  C   LEU A 511     -11.233  -4.265  -4.111  1.00 98.40      A    C  
ATOM   1209  O   LEU A 511     -11.282  -3.478  -5.050  1.00 97.91      A    O  
ATOM   1210  CB  LEU A 511     -11.260  -6.796  -4.297  1.00 98.43      A    C  
ATOM   1211  CG  LEU A 511     -12.241  -6.791  -5.491  1.00 98.24      A    C  
ATOM   1212  CD1 LEU A 511     -11.509  -6.905  -6.821  1.00 97.59      A    C  
ATOM   1213  CD2 LEU A 511     -13.183  -7.986  -5.366  1.00 97.51      A    C  
ATOM   1214  N   ILE A 512     -11.899  -4.065  -2.975  1.00 98.47      A    N  
ATOM   1215  CA  ILE A 512     -12.861  -2.985  -2.762  1.00 98.40      A    C  
ATOM   1216  C   ILE A 512     -12.125  -1.756  -2.238  1.00 98.15      A    C  
ATOM   1217  O   ILE A 512     -12.121  -1.448  -1.045  1.00 97.34      A    O  
ATOM   1218  CB  ILE A 512     -14.020  -3.452  -1.858  1.00 98.38      A    C  
ATOM   1219  CG1 ILE A 512     -14.679  -4.772  -2.322  1.00 97.40      A    C  
ATOM   1220  CG2 ILE A 512     -15.084  -2.345  -1.771  1.00 97.95      A    C  
ATOM   1221  CD1 ILE A 512     -15.222  -4.768  -3.749  1.00 94.27      A    C  
ATOM   1222  N   THR A 513     -11.480  -1.056  -3.158  1.00 97.40      A    N  
ATOM   1223  CA  THR A 513     -10.695   0.140  -2.872  1.00 96.99      A    C  
ATOM   1224  C   THR A 513     -10.900   1.189  -3.951  1.00 96.45      A    C  
ATOM   1225  O   THR A 513     -11.390   0.880  -5.041  1.00 95.46      A    O  
ATOM   1226  CB  THR A 513      -9.213  -0.230  -2.702  1.00 96.39      A    C  
ATOM   1227  CG2 THR A 513      -8.560  -0.698  -4.006  1.00 94.10      A    C  
ATOM   1228  OG1 THR A 513      -8.467   0.869  -2.226  1.00 93.80      A    O  
ATOM   1229  N   ASP A 514     -10.550   2.418  -3.649  1.00 94.98      A    N  
ATOM   1230  CA  ASP A 514     -10.614   3.491  -4.635  1.00 93.40      A    C  
ATOM   1231  C   ASP A 514      -9.637   3.238  -5.780  1.00 93.89      A    C  
ATOM   1232  O   ASP A 514      -8.472   2.872  -5.563  1.00 92.67      A    O  
ATOM   1233  CB  ASP A 514     -10.337   4.823  -3.937  1.00 90.23      A    C  
ATOM   1234  CG  ASP A 514     -11.023   6.006  -4.621  1.00 76.85      A    C  
ATOM   1235  OD1 ASP A 514     -12.185   5.846  -5.041  1.00 65.51      A    O  
ATOM   1236  OD2 ASP A 514     -10.469   7.113  -4.536  1.00 67.66      A    O1-
ATOM   1237  N   ARG A 515     -10.122   3.396  -7.018  1.00 92.63      A    N  
ATOM   1238  CA  ARG A 515      -9.322   3.292  -8.235  1.00 92.47      A    C  
ATOM   1239  C   ARG A 515      -9.732   4.416  -9.186  1.00 91.84      A    C  
ATOM   1240  O   ARG A 515     -10.908   4.767  -9.273  1.00 90.50      A    O  
ATOM   1241  CB  ARG A 515      -9.500   1.921  -8.904  1.00 92.75      A    C  
ATOM   1242  CG  ARG A 515      -9.045   0.706  -8.057  1.00 92.09      A    C  
ATOM   1243  CD  ARG A 515      -7.530   0.624  -7.842  1.00 91.24      A    C  
ATOM   1244  NE  ARG A 515      -7.191  -0.609  -7.100  1.00 91.57      A    N  
ATOM   1245  CZ  ARG A 515      -5.993  -1.127  -6.854  1.00 92.64      A    C  
ATOM   1246  NH1 ARG A 515      -4.883  -0.583  -7.253  1.00 89.45      A    N1+
ATOM   1247  NH2 ARG A 515      -5.901  -2.224  -6.185  1.00 90.20      A    N  
ATOM   1248  N   HIS A 516      -8.767   4.959  -9.894  1.00 88.38      A    N  
ATOM   1249  CA  HIS A 516      -9.049   5.952 -10.916  1.00 87.19      A    C  
ATOM   1250  C   HIS A 516      -9.894   5.342 -12.042  1.00 88.03      A    C  
ATOM   1251  O   HIS A 516      -9.577   4.256 -12.530  1.00 87.61      A    O  
ATOM   1252  CB  HIS A 516      -7.731   6.519 -11.445  1.00 85.27      A    C  
ATOM   1253  CG  HIS A 516      -7.940   7.538 -12.523  1.00 81.76      A    C  
ATOM   1254  CD2 HIS A 516      -8.203   8.876 -12.353  1.00 74.33      A    C  
ATOM   1255  ND1 HIS A 516      -7.977   7.302 -13.877  1.00 75.01      A    N  
ATOM   1256  CE1 HIS A 516      -8.245   8.459 -14.504  1.00 75.09      A    C  
ATOM   1257  NE2 HIS A 516      -8.392   9.438 -13.611  1.00 75.19      A    N  
ATOM   1258  N   GLY A 517     -10.963   6.037 -12.445  1.00 87.95      A    N  
ATOM   1259  CA  GLY A 517     -11.846   5.592 -13.520  1.00 89.04      A    C  
ATOM   1260  C   GLY A 517     -13.112   4.857 -13.066  1.00 91.44      A    C  
ATOM   1261  O   GLY A 517     -13.911   4.489 -13.928  1.00 91.00      A    O  
ATOM   1262  N   LEU A 518     -13.338   4.682 -11.762  1.00 92.44      A    N  
ATOM   1263  CA  LEU A 518     -14.605   4.156 -11.245  1.00 93.87      A    C  
ATOM   1264  C   LEU A 518     -15.781   5.065 -11.632  1.00 93.94      A    C  
ATOM   1265  O   LEU A 518     -15.704   6.286 -11.490  1.00 93.67      A    O  
ATOM   1266  CB  LEU A 518     -14.547   4.015  -9.712  1.00 94.44      A    C  
ATOM   1267  CG  LEU A 518     -13.672   2.855  -9.193  1.00 94.30      A    C  
ATOM   1268  CD1 LEU A 518     -13.542   2.950  -7.673  1.00 94.00      A    C  
ATOM   1269  CD2 LEU A 518     -14.264   1.482  -9.531  1.00 93.82      A    C  
ATOM   1270  N   GLN A 519     -16.876   4.457 -12.054  1.00 96.15      A    N  
ATOM   1271  CA  GLN A 519     -18.132   5.144 -12.366  1.00 96.65      A    C  
ATOM   1272  C   GLN A 519     -18.899   5.507 -11.094  1.00 96.61      A    C  
ATOM   1273  O   GLN A 519     -19.460   6.596 -10.985  1.00 95.63      A    O  
ATOM   1274  CB  GLN A 519     -19.008   4.250 -13.264  1.00 96.80      A    C  
ATOM   1275  CG  GLN A 519     -18.350   3.951 -14.615  1.00 94.83      A    C  
ATOM   1276  CD  GLN A 519     -19.222   3.109 -15.542  1.00 92.51      A    C  
ATOM   1277  NE2 GLN A 519     -18.824   2.953 -16.784  1.00 84.55      A    N  
ATOM   1278  OE1 GLN A 519     -20.269   2.591 -15.201  1.00 85.97      A    O  
ATOM   1279  N   GLU A 520     -18.902   4.604 -10.107  1.00 97.12      A    N  
ATOM   1280  CA  GLU A 520     -19.613   4.752  -8.841  1.00 96.95      A    C  
ATOM   1281  C   GLU A 520     -18.649   4.718  -7.624  1.00 96.67      A    C  
ATOM   1282  O   GLU A 520     -18.790   3.869  -6.728  1.00 96.08      A    O  
ATOM   1283  CB  GLU A 520     -20.732   3.694  -8.723  1.00 97.00      A    C  
ATOM   1284  CG  GLU A 520     -21.791   3.750  -9.832  1.00 94.66      A    C  
ATOM   1285  CD  GLU A 520     -22.894   2.711  -9.533  1.00 92.07      A    C  
ATOM   1286  OE1 GLU A 520     -23.932   3.089  -8.959  1.00 84.68      A    O  
ATOM   1287  OE2 GLU A 520     -22.696   1.505  -9.793  1.00 86.20      A    O1-
ATOM   1288  N   PRO A 521     -17.677   5.641  -7.509  1.00 94.70      A    N  
ATOM   1289  CA  PRO A 521     -16.645   5.588  -6.461  1.00 93.97      A    C  
ATOM   1290  C   PRO A 521     -17.213   5.635  -5.049  1.00 94.53      A    C  
ATOM   1291  O   PRO A 521     -16.676   5.001  -4.139  1.00 94.16      A    O  
ATOM   1292  CB  PRO A 521     -15.725   6.780  -6.740  1.00 92.29      A    C  
ATOM   1293  CG  PRO A 521     -16.602   7.755  -7.512  1.00 90.41      A    C  
ATOM   1294  CD  PRO A 521     -17.495   6.821  -8.333  1.00 92.71      A    C  
ATOM   1295  N   ARG A 522     -18.344   6.333  -4.828  1.00 94.30      A    N  
ATOM   1296  CA  ARG A 522     -19.018   6.386  -3.525  1.00 94.43      A    C  
ATOM   1297  C   ARG A 522     -19.569   5.035  -3.106  1.00 95.14      A    C  
ATOM   1298  O   ARG A 522     -19.454   4.670  -1.942  1.00 94.70      A    O  
ATOM   1299  CB  ARG A 522     -20.151   7.415  -3.533  1.00 93.48      A    C  
ATOM   1300  CG  ARG A 522     -19.608   8.848  -3.567  1.00 81.38      A    C  
ATOM   1301  CD  ARG A 522     -20.766   9.842  -3.416  1.00 75.10      A    C  
ATOM   1302  NE  ARG A 522     -20.279  11.226  -3.384  1.00 65.34      A    N  
ATOM   1303  CZ  ARG A 522     -21.019  12.317  -3.286  1.00 56.74      A    C  
ATOM   1304  NH1 ARG A 522     -22.323  12.253  -3.232  1.00 50.26      A    N1+
ATOM   1305  NH2 ARG A 522     -20.444  13.481  -3.243  1.00 49.14      A    N  
ATOM   1306  N   ARG A 523     -20.114   4.264  -4.039  1.00 96.63      A    N  
ATOM   1307  CA  ARG A 523     -20.673   2.938  -3.766  1.00 96.97      A    C  
ATOM   1308  C   ARG A 523     -19.580   1.932  -3.403  1.00 97.29      A    C  
ATOM   1309  O   ARG A 523     -19.744   1.130  -2.489  1.00 96.79      A    O  
ATOM   1310  CB  ARG A 523     -21.476   2.515  -4.998  1.00 96.51      A    C  
ATOM   1311  CG  ARG A 523     -22.444   1.372  -4.686  1.00 88.81      A    C  
ATOM   1312  CD  ARG A 523     -23.278   1.123  -5.941  1.00 87.19      A    C  
ATOM   1313  NE  ARG A 523     -24.274   0.075  -5.738  1.00 80.15      A    N  
ATOM   1314  CZ  ARG A 523     -25.049  -0.392  -6.689  1.00 75.41      A    C  
ATOM   1315  NH1 ARG A 523     -25.014   0.063  -7.909  1.00 69.20      A    N1+
ATOM   1316  NH2 ARG A 523     -25.878  -1.361  -6.425  1.00 66.71      A    N  
ATOM   1317  N   VAL A 524     -18.435   2.031  -4.060  1.00 97.26      A    N  
ATOM   1318  CA  VAL A 524     -17.227   1.272  -3.707  1.00 97.34      A    C  
ATOM   1319  C   VAL A 524     -16.717   1.668  -2.321  1.00 97.28      A    C  
ATOM   1320  O   VAL A 524     -16.421   0.800  -1.509  1.00 97.06      A    O  
ATOM   1321  CB  VAL A 524     -16.136   1.452  -4.777  1.00 97.33      A    C  
ATOM   1322  CG1 VAL A 524     -14.843   0.718  -4.404  1.00 96.51      A    C  
ATOM   1323  CG2 VAL A 524     -16.610   0.907  -6.125  1.00 96.60      A    C  
ATOM   1324  N   GLU A 525     -16.688   2.961  -2.002  1.00 96.42      A    N  
ATOM   1325  CA  GLU A 525     -16.269   3.459  -0.695  1.00 95.92      A    C  
ATOM   1326  C   GLU A 525     -17.219   3.016   0.431  1.00 96.08      A    C  
ATOM   1327  O   GLU A 525     -16.765   2.639   1.515  1.00 95.82      A    O  
ATOM   1328  CB  GLU A 525     -16.150   4.988  -0.744  1.00 94.92      A    C  
ATOM   1329  CG  GLU A 525     -15.609   5.561   0.577  1.00 91.10      A    C  
ATOM   1330  CD  GLU A 525     -15.355   7.075   0.529  1.00 87.14      A    C  
ATOM   1331  OE1 GLU A 525     -14.578   7.548   1.389  1.00 80.90      A    O  
ATOM   1332  OE2 GLU A 525     -15.897   7.800  -0.334  1.00 81.68      A    O1-
ATOM   1333  N   GLU A 526     -18.533   3.000   0.205  1.00 96.44      A    N  
ATOM   1334  CA  GLU A 526     -19.505   2.475   1.160  1.00 96.27      A    C  
ATOM   1335  C   GLU A 526     -19.268   0.992   1.449  1.00 96.42      A    C  
ATOM   1336  O   GLU A 526     -19.252   0.582   2.619  1.00 96.14      A    O  
ATOM   1337  CB  GLU A 526     -20.934   2.666   0.630  1.00 95.80      A    C  
ATOM   1338  CG  GLU A 526     -21.423   4.113   0.763  1.00 85.53      A    C  
ATOM   1339  CD  GLU A 526     -22.787   4.344   0.095  1.00 76.61      A    C  
ATOM   1340  OE1 GLU A 526     -23.189   5.532   0.022  1.00 72.43      A    O  
ATOM   1341  OE2 GLU A 526     -23.420   3.356  -0.334  1.00 75.46      A    O1-
ATOM   1342  N   LEU A 527     -19.020   0.194   0.412  1.00 97.22      A    N  
ATOM   1343  CA  LEU A 527     -18.699  -1.220   0.575  1.00 97.53      A    C  
ATOM   1344  C   LEU A 527     -17.362  -1.415   1.302  1.00 97.72      A    C  
ATOM   1345  O   LEU A 527     -17.285  -2.226   2.225  1.00 97.61      A    O  
ATOM   1346  CB  LEU A 527     -18.751  -1.913  -0.791  1.00 97.38      A    C  
ATOM   1347  CG  LEU A 527     -18.538  -3.428  -0.736  1.00 95.54      A    C  
ATOM   1348  CD1 LEU A 527     -19.559  -4.143   0.159  1.00 94.30      A    C  
ATOM   1349  CD2 LEU A 527     -18.665  -4.024  -2.144  1.00 94.29      A    C  
ATOM   1350  N   GLN A 528     -16.344  -0.631   0.972  1.00 97.61      A    N  
ATOM   1351  CA  GLN A 528     -15.060  -0.616   1.683  1.00 97.69      A    C  
ATOM   1352  C   GLN A 528     -15.259  -0.328   3.175  1.00 97.50      A    C  
ATOM   1353  O   GLN A 528     -14.736  -1.053   4.015  1.00 97.32      A    O  
ATOM   1354  CB  GLN A 528     -14.123   0.431   1.056  1.00 97.33      A    C  
ATOM   1355  CG  GLN A 528     -12.734   0.446   1.721  1.00 96.35      A    C  
ATOM   1356  CD  GLN A 528     -11.841   1.570   1.203  1.00 95.66      A    C  
ATOM   1357  NE2 GLN A 528     -10.780   1.260   0.502  1.00 89.30      A    N  
ATOM   1358  OE1 GLN A 528     -12.070   2.742   1.446  1.00 89.81      A    O  
ATOM   1359  N   ASN A 529     -16.037   0.689   3.512  1.00 97.28      A    N  
ATOM   1360  CA  ASN A 529     -16.306   1.058   4.892  1.00 96.60      A    C  
ATOM   1361  C   ASN A 529     -17.016  -0.076   5.652  1.00 96.69      A    C  
ATOM   1362  O   ASN A 529     -16.651  -0.354   6.794  1.00 96.19      A    O  
ATOM   1363  CB  ASN A 529     -17.132   2.353   4.924  1.00 95.80      A    C  
ATOM   1364  CG  ASN A 529     -16.358   3.594   4.498  1.00 92.98      A    C  
ATOM   1365  ND2 ASN A 529     -17.055   4.584   3.982  1.00 86.83      A    N  
ATOM   1366  OD1 ASN A 529     -15.159   3.725   4.660  1.00 88.09      A    O  
ATOM   1367  N   ARG A 530     -17.976  -0.764   5.026  1.00 97.16      A    N  
ATOM   1368  CA  ARG A 530     -18.653  -1.924   5.627  1.00 97.11      A    C  
ATOM   1369  C   ARG A 530     -17.687  -3.074   5.908  1.00 97.30      A    C  
ATOM   1370  O   ARG A 530     -17.736  -3.650   6.995  1.00 96.96      A    O  
ATOM   1371  CB  ARG A 530     -19.797  -2.404   4.724  1.00 96.66      A    C  
ATOM   1372  CG  ARG A 530     -21.003  -1.444   4.732  1.00 90.66      A    C  
ATOM   1373  CD  ARG A 530     -22.089  -1.899   3.748  1.00 86.51      A    C  
ATOM   1374  NE  ARG A 530     -22.668  -3.193   4.134  1.00 77.45      A    N  
ATOM   1375  CZ  ARG A 530     -23.365  -4.020   3.353  1.00 70.55      A    C  
ATOM   1376  NH1 ARG A 530     -23.647  -3.712   2.117  1.00 64.51      A    N1+
ATOM   1377  NH2 ARG A 530     -23.770  -5.166   3.807  1.00 61.37      A    N  
ATOM   1378  N   ILE A 531     -16.794  -3.393   4.969  1.00 97.50      A    N  
ATOM   1379  CA  ILE A 531     -15.796  -4.458   5.147  1.00 97.87      A    C  
ATOM   1380  C   ILE A 531     -14.769  -4.066   6.218  1.00 97.66      A    C  
ATOM   1381  O   ILE A 531     -14.426  -4.892   7.060  1.00 97.42      A    O  
ATOM   1382  CB  ILE A 531     -15.126  -4.804   3.803  1.00 98.13      A    C  
ATOM   1383  CG1 ILE A 531     -16.153  -5.335   2.778  1.00 97.79      A    C  
ATOM   1384  CG2 ILE A 531     -14.027  -5.871   4.015  1.00 97.84      A    C  
ATOM   1385  CD1 ILE A 531     -15.633  -5.319   1.333  1.00 97.02      A    C  
ATOM   1386  N   ALA A 532     -14.326  -2.808   6.249  1.00 97.75      A    N  
ATOM   1387  CA  ALA A 532     -13.415  -2.308   7.267  1.00 97.46      A    C  
ATOM   1388  C   ALA A 532     -14.036  -2.347   8.674  1.00 97.06      A    C  
ATOM   1389  O   ALA A 532     -13.370  -2.751   9.625  1.00 96.31      A    O  
ATOM   1390  CB  ALA A 532     -12.987  -0.878   6.885  1.00 97.23      A    C  
ATOM   1391  N   SER A 533     -15.309  -2.004   8.804  1.00 96.67      A    N  
ATOM   1392  CA  SER A 533     -16.048  -2.152  10.060  1.00 96.07      A    C  
ATOM   1393  C   SER A 533     -16.160  -3.617  10.482  1.00 95.94      A    C  
ATOM   1394  O   SER A 533     -15.907  -3.934  11.639  1.00 95.21      A    O  
ATOM   1395  CB  SER A 533     -17.453  -1.548   9.948  1.00 95.25      A    C  
ATOM   1396  OG  SER A 533     -17.369  -0.152   9.733  1.00 80.81      A    O  
ATOM   1397  N   CYS A 534     -16.446  -4.515   9.542  1.00 96.26      A    N  
ATOM   1398  CA  CYS A 534     -16.506  -5.953   9.793  1.00 96.14      A    C  
ATOM   1399  C   CYS A 534     -15.159  -6.494  10.303  1.00 96.00      A    C  
ATOM   1400  O   CYS A 534     -15.124  -7.229  11.292  1.00 95.37      A    O  
ATOM   1401  CB  CYS A 534     -16.930  -6.629   8.482  1.00 95.63      A    C  
ATOM   1402  SG  CYS A 534     -17.318  -8.365   8.781  1.00 88.75      A    S  
ATOM   1403  N   LEU A 535     -14.049  -6.083   9.685  1.00 96.54      A    N  
ATOM   1404  CA  LEU A 535     -12.706  -6.439  10.135  1.00 96.33      A    C  
ATOM   1405  C   LEU A 535     -12.424  -5.904  11.537  1.00 95.67      A    C  
ATOM   1406  O   LEU A 535     -11.932  -6.640  12.384  1.00 95.07      A    O  
ATOM   1407  CB  LEU A 535     -11.673  -5.919   9.116  1.00 96.46      A    C  
ATOM   1408  CG  LEU A 535     -10.210  -6.210   9.509  1.00 96.35      A    C  
ATOM   1409  CD1 LEU A 535      -9.930  -7.703   9.651  1.00 95.65      A    C  
ATOM   1410  CD2 LEU A 535      -9.269  -5.657   8.429  1.00 95.43      A    C  
ATOM   1411  N   LYS A 536     -12.753  -4.640  11.799  1.00 95.64      A    N  
ATOM   1412  CA  LYS A 536     -12.572  -4.011  13.111  1.00 94.98      A    C  
ATOM   1413  C   LYS A 536     -13.320  -4.756  14.206  1.00 94.56      A    C  
ATOM   1414  O   LYS A 536     -12.742  -5.024  15.266  1.00 93.73      A    O  
ATOM   1415  CB  LYS A 536     -13.002  -2.540  13.025  1.00 94.11      A    C  
ATOM   1416  CG  LYS A 536     -12.809  -1.814  14.366  1.00 90.33      A    C  
ATOM   1417  CD  LYS A 536     -13.242  -0.362  14.277  1.00 87.01      A    C  
ATOM   1418  CE  LYS A 536     -13.078   0.265  15.654  1.00 77.74      A    C  
ATOM   1419  NZ  LYS A 536     -13.373   1.721  15.645  1.00 71.20      A    N1+
ATOM   1420  N   GLU A 537     -14.577  -5.097  13.966  1.00 93.96      A    N  
ATOM   1421  CA  GLU A 537     -15.408  -5.846  14.919  1.00 93.54      A    C  
ATOM   1422  C   GLU A 537     -14.854  -7.243  15.175  1.00 93.49      A    C  
ATOM   1423  O   GLU A 537     -14.760  -7.662  16.328  1.00 92.54      A    O  
ATOM   1424  CB  GLU A 537     -16.847  -5.933  14.393  1.00 93.10      A    C  
ATOM   1425  CG  GLU A 537     -17.595  -4.600  14.514  1.00 84.58      A    C  
ATOM   1426  CD  GLU A 537     -19.002  -4.649  13.901  1.00 78.24      A    C  
ATOM   1427  OE1 GLU A 537     -19.592  -3.559  13.711  1.00 72.97      A    O  
ATOM   1428  OE2 GLU A 537     -19.498  -5.759  13.611  1.00 73.76      A    O1-
ATOM   1429  N   HIS A 538     -14.430  -7.951  14.123  1.00 94.28      A    N  
ATOM   1430  CA  HIS A 538     -13.824  -9.273  14.249  1.00 94.44      A    C  
ATOM   1431  C   HIS A 538     -12.536  -9.230  15.085  1.00 93.99      A    C  
ATOM   1432  O   HIS A 538     -12.388  -9.989  16.041  1.00 93.10      A    O  
ATOM   1433  CB  HIS A 538     -13.557  -9.851  12.858  1.00 94.85      A    C  
ATOM   1434  CG  HIS A 538     -12.889 -11.185  12.942  1.00 95.06      A    C  
ATOM   1435  CD2 HIS A 538     -11.566 -11.442  12.673  1.00 91.74      A    C  
ATOM   1436  ND1 HIS A 538     -13.466 -12.347  13.439  1.00 91.30      A    N  
ATOM   1437  CE1 HIS A 538     -12.507 -13.275  13.469  1.00 92.19      A    C  
ATOM   1438  NE2 HIS A 538     -11.350 -12.761  13.012  1.00 92.81      A    N  
ATOM   1439  N   VAL A 539     -11.633  -8.306  14.773  1.00 94.03      A    N  
ATOM   1440  CA  VAL A 539     -10.367  -8.135  15.508  1.00 93.43      A    C  
ATOM   1441  C   VAL A 539     -10.629  -7.812  16.981  1.00 92.31      A    C  
ATOM   1442  O   VAL A 539      -9.984  -8.389  17.851  1.00 90.14      A    O  
ATOM   1443  CB  VAL A 539      -9.516  -7.049  14.831  1.00 92.63      A    C  
ATOM   1444  CG1 VAL A 539      -8.341  -6.599  15.697  1.00 86.71      A    C  
ATOM   1445  CG2 VAL A 539      -8.945  -7.564  13.507  1.00 87.65      A    C  
ATOM   1446  N   ALA A 540     -11.594  -6.941  17.272  1.00 91.97      A    N  
ATOM   1447  CA  ALA A 540     -11.965  -6.612  18.640  1.00 91.10      A    C  
ATOM   1448  C   ALA A 540     -12.558  -7.822  19.389  1.00 90.66      A    C  
ATOM   1449  O   ALA A 540     -12.244  -8.031  20.557  1.00 88.09      A    O  
ATOM   1450  CB  ALA A 540     -12.949  -5.432  18.610  1.00 89.54      A    C  
ATOM   1451  N   ALA A 541     -13.369  -8.637  18.710  1.00 90.11      A    N  
ATOM   1452  CA  ALA A 541     -13.972  -9.832  19.303  1.00 90.10      A    C  
ATOM   1453  C   ALA A 541     -12.930 -10.909  19.638  1.00 89.39      A    C  
ATOM   1454  O   ALA A 541     -13.035 -11.560  20.676  1.00 86.24      A    O  
ATOM   1455  CB  ALA A 541     -15.037 -10.362  18.336  1.00 89.32      A    C  
ATOM   1456  N   VAL A 542     -11.912 -11.084  18.773  1.00 88.81      A    N  
ATOM   1457  CA  VAL A 542     -10.852 -12.085  18.983  1.00 87.61      A    C  
ATOM   1458  C   VAL A 542      -9.828 -11.625  20.022  1.00 85.25      A    C  
ATOM   1459  O   VAL A 542      -9.404 -12.431  20.842  1.00 79.26      A    O  
ATOM   1460  CB  VAL A 542     -10.158 -12.431  17.652  1.00 86.30      A    C  
ATOM   1461  CG1 VAL A 542      -8.968 -13.372  17.828  1.00 77.31      A    C  
ATOM   1462  CG2 VAL A 542     -11.140 -13.134  16.705  1.00 79.49      A    C  
ATOM   1463  N   ALA A 543      -9.456 -10.349  20.021  1.00 83.37      A    N  
ATOM   1464  CA  ALA A 543      -8.476  -9.810  20.961  1.00 79.91      A    C  
ATOM   1465  C   ALA A 543      -8.993  -9.758  22.411  1.00 77.62      A    C  
ATOM   1466  O   ALA A 543      -8.197  -9.666  23.347  1.00 69.49      A    O  
ATOM   1467  CB  ALA A 543      -8.033  -8.430  20.467  1.00 74.36      A    C  
ATOM   1468  N   GLY A 544     -10.306  -9.835  22.605  1.00 73.35      A    N  
ATOM   1469  CA  GLY A 544     -10.943  -9.677  23.908  1.00 70.50      A    C  
ATOM   1470  C   GLY A 544     -10.863  -8.229  24.384  1.00 68.96      A    C  
ATOM   1471  O   GLY A 544     -11.502  -7.347  23.825  1.00 61.37      A    O  
ATOM   1472  N   GLU A 545     -10.065  -7.982  25.440  1.00 57.04      A    N  
ATOM   1473  CA  GLU A 545      -9.805  -6.613  25.868  1.00 55.09      A    C  
ATOM   1474  C   GLU A 545      -9.078  -5.841  24.759  1.00 55.88      A    C  
ATOM   1475  O   GLU A 545      -8.238  -6.417  24.071  1.00 50.80      A    O  
ATOM   1476  CB  GLU A 545      -9.002  -6.556  27.173  1.00 47.46      A    C  
ATOM   1477  CG  GLU A 545      -9.859  -6.927  28.394  1.00 42.11      A    C  
ATOM   1478  CD  GLU A 545      -9.178  -6.600  29.737  1.00 38.01      A    C  
ATOM   1479  OE1 GLU A 545      -9.897  -6.621  30.756  1.00 33.34      A    O  
ATOM   1480  OE2 GLU A 545      -7.961  -6.296  29.746  1.00 36.92      A    O1-
ATOM   1481  N   PRO A 546      -9.385  -4.546  24.579  1.00 55.61      A    N  
ATOM   1482  CA  PRO A 546      -8.757  -3.741  23.543  1.00 54.55      A    C  
ATOM   1483  C   PRO A 546      -7.246  -3.701  23.758  1.00 56.15      A    C  
ATOM   1484  O   PRO A 546      -6.734  -2.938  24.585  1.00 52.65      A    O  
ATOM   1485  CB  PRO A 546      -9.434  -2.362  23.641  1.00 50.28      A    C  
ATOM   1486  CG  PRO A 546      -9.951  -2.306  25.075  1.00 49.29      A    C  
ATOM   1487  CD  PRO A 546     -10.296  -3.761  25.379  1.00 51.46      A    C  
ATOM   1488  N   GLN A 547      -6.521  -4.559  23.035  1.00 54.38      A    N  
ATOM   1489  CA  GLN A 547      -5.073  -4.526  23.052  1.00 53.37      A    C  
ATOM   1490  C   GLN A 547      -4.598  -3.231  22.397  1.00 55.39      A    C  
ATOM   1491  O   GLN A 547      -5.171  -2.808  21.398  1.00 51.53      A    O  
ATOM   1492  CB  GLN A 547      -4.470  -5.773  22.390  1.00 47.75      A    C  
ATOM   1493  CG  GLN A 547      -4.619  -7.022  23.278  1.00 43.04      A    C  
ATOM   1494  CD  GLN A 547      -3.672  -8.155  22.887  1.00 39.35      A    C  
ATOM   1495  NE2 GLN A 547      -3.675  -9.245  23.617  1.00 36.02      A    N  
ATOM   1496  OE1 GLN A 547      -2.901  -8.090  21.943  1.00 38.01      A    O  
ATOM   1497  N   PRO A 548      -3.566  -2.578  22.970  1.00 49.76      A    N  
ATOM   1498  CA  PRO A 548      -3.179  -1.226  22.584  1.00 49.41      A    C  
ATOM   1499  C   PRO A 548      -2.730  -1.123  21.124  1.00 53.56      A    C  
ATOM   1500  O   PRO A 548      -3.246  -0.294  20.392  1.00 50.97      A    O  
ATOM   1501  CB  PRO A 548      -2.074  -0.828  23.570  1.00 43.52      A    C  
ATOM   1502  CG  PRO A 548      -1.544  -2.155  24.093  1.00 42.15      A    C  
ATOM   1503  CD  PRO A 548      -2.765  -3.050  24.072  1.00 44.65      A    C  
ATOM   1504  N   ALA A 549      -1.796  -1.972  20.710  1.00 55.87      A    N  
ATOM   1505  CA  ALA A 549      -1.385  -2.066  19.323  1.00 54.83      A    C  
ATOM   1506  C   ALA A 549      -2.438  -2.872  18.547  1.00 60.33      A    C  
ATOM   1507  O   ALA A 549      -2.398  -4.106  18.520  1.00 55.22      A    O  
ATOM   1508  CB  ALA A 549       0.013  -2.683  19.265  1.00 46.98      A    C  
ATOM   1509  N   SER A 550      -3.423  -2.196  17.989  1.00 69.66      A    N  
ATOM   1510  CA  SER A 550      -4.567  -2.853  17.382  1.00 73.09      A    C  
ATOM   1511  C   SER A 550      -4.106  -3.746  16.232  1.00 79.44      A    C  
ATOM   1512  O   SER A 550      -3.437  -3.309  15.298  1.00 74.95      A    O  
ATOM   1513  CB  SER A 550      -5.668  -1.851  16.989  1.00 62.22      A    C  
ATOM   1514  OG  SER A 550      -5.342  -1.073  15.868  1.00 52.79      A    O  
ATOM   1515  N   CYS A 551      -4.495  -5.019  16.262  1.00 82.77      A    N  
ATOM   1516  CA  CYS A 551      -4.248  -5.951  15.153  1.00 88.02      A    C  
ATOM   1517  C   CYS A 551      -4.778  -5.378  13.823  1.00 91.51      A    C  
ATOM   1518  O   CYS A 551      -4.213  -5.613  12.760  1.00 90.55      A    O  
ATOM   1519  CB  CYS A 551      -4.911  -7.283  15.531  1.00 81.29      A    C  
ATOM   1520  SG  CYS A 551      -4.598  -8.551  14.274  1.00 69.53      A    S  
ATOM   1521  N   LEU A 552      -5.806  -4.521  13.906  1.00 91.63      A    N  
ATOM   1522  CA  LEU A 552      -6.369  -3.790  12.780  1.00 94.00      A    C  
ATOM   1523  C   LEU A 552      -5.328  -2.925  12.050  1.00 95.22      A    C  
ATOM   1524  O   LEU A 552      -5.250  -2.994  10.836  1.00 95.09      A    O  
ATOM   1525  CB  LEU A 552      -7.539  -2.934  13.283  1.00 93.44      A    C  
ATOM   1526  CG  LEU A 552      -8.253  -2.138  12.178  1.00 92.97      A    C  
ATOM   1527  CD1 LEU A 552      -8.952  -3.057  11.175  1.00 91.59      A    C  
ATOM   1528  CD2 LEU A 552      -9.300  -1.221  12.804  1.00 90.90      A    C  
ATOM   1529  N   SER A 553      -4.534  -2.132  12.777  1.00 94.98      A    N  
ATOM   1530  CA  SER A 553      -3.551  -1.241  12.158  1.00 95.22      A    C  
ATOM   1531  C   SER A 553      -2.464  -2.018  11.422  1.00 95.92      A    C  
ATOM   1532  O   SER A 553      -2.144  -1.689  10.281  1.00 95.44      A    O  
ATOM   1533  CB  SER A 553      -2.916  -0.294  13.174  1.00 93.65      A    C  
ATOM   1534  OG  SER A 553      -2.424  -0.977  14.299  1.00 85.56      A    O  
ATOM   1535  N   ARG A 554      -1.980  -3.113  12.014  1.00 95.50      A    N  
ATOM   1536  CA  ARG A 554      -0.991  -3.995  11.392  1.00 95.36      A    C  
ATOM   1537  C   ARG A 554      -1.533  -4.658  10.124  1.00 96.04      A    C  
ATOM   1538  O   ARG A 554      -0.842  -4.697   9.108  1.00 95.61      A    O  
ATOM   1539  CB  ARG A 554      -0.543  -5.073  12.382  1.00 93.85      A    C  
ATOM   1540  CG  ARG A 554       0.177  -4.476  13.588  1.00 88.74      A    C  
ATOM   1541  CD  ARG A 554       0.662  -5.600  14.501  1.00 84.43      A    C  
ATOM   1542  NE  ARG A 554       1.289  -5.038  15.699  1.00 76.09      A    N  
ATOM   1543  CZ  ARG A 554       1.746  -5.690  16.745  1.00 70.43      A    C  
ATOM   1544  NH1 ARG A 554       1.704  -6.992  16.843  1.00 64.08      A    N1+
ATOM   1545  NH2 ARG A 554       2.245  -4.995  17.723  1.00 61.06      A    N  
ATOM   1546  N   LEU A 555      -2.774  -5.130  10.166  1.00 96.02      A    N  
ATOM   1547  CA  LEU A 555      -3.432  -5.738   9.009  1.00 96.67      A    C  
ATOM   1548  C   LEU A 555      -3.623  -4.724   7.877  1.00 97.31      A    C  
ATOM   1549  O   LEU A 555      -3.253  -5.005   6.735  1.00 97.15      A    O  
ATOM   1550  CB  LEU A 555      -4.788  -6.326   9.437  1.00 96.27      A    C  
ATOM   1551  CG  LEU A 555      -4.686  -7.606  10.276  1.00 93.75      A    C  
ATOM   1552  CD1 LEU A 555      -6.069  -7.978  10.792  1.00 92.22      A    C  
ATOM   1553  CD2 LEU A 555      -4.152  -8.766   9.455  1.00 91.47      A    C  
ATOM   1554  N   LEU A 556      -4.140  -3.532   8.190  1.00 97.21      A    N  
ATOM   1555  CA  LEU A 556      -4.309  -2.479   7.195  1.00 97.44      A    C  
ATOM   1556  C   LEU A 556      -2.965  -1.954   6.667  1.00 97.61      A    C  
ATOM   1557  O   LEU A 556      -2.893  -1.567   5.508  1.00 97.29      A    O  
ATOM   1558  CB  LEU A 556      -5.163  -1.343   7.781  1.00 97.27      A    C  
ATOM   1559  CG  LEU A 556      -6.620  -1.727   8.107  1.00 96.81      A    C  
ATOM   1560  CD1 LEU A 556      -7.358  -0.501   8.637  1.00 96.06      A    C  
ATOM   1561  CD2 LEU A 556      -7.393  -2.250   6.891  1.00 95.64      A    C  
ATOM   1562  N   GLY A 557      -1.900  -2.028   7.462  1.00 96.75      A    N  
ATOM   1563  CA  GLY A 557      -0.532  -1.727   7.047  1.00 96.42      A    C  
ATOM   1564  C   GLY A 557       0.009  -2.634   5.942  1.00 96.75      A    C  
ATOM   1565  O   GLY A 557       0.885  -2.225   5.186  1.00 96.09      A    O  
ATOM   1566  N   LYS A 558      -0.551  -3.840   5.764  1.00 97.16      A    N  
ATOM   1567  CA  LYS A 558      -0.170  -4.736   4.665  1.00 97.46      A    C  
ATOM   1568  C   LYS A 558      -0.693  -4.290   3.294  1.00 97.95      A    C  
ATOM   1569  O   LYS A 558      -0.129  -4.672   2.273  1.00 97.64      A    O  
ATOM   1570  CB  LYS A 558      -0.613  -6.181   4.975  1.00 97.06      A    C  
ATOM   1571  CG  LYS A 558       0.044  -6.766   6.245  1.00 95.53      A    C  
ATOM   1572  CD  LYS A 558       1.556  -6.873   6.072  1.00 93.02      A    C  
ATOM   1573  CE  LYS A 558       2.349  -6.962   7.362  1.00 90.40      A    C  
ATOM   1574  NZ  LYS A 558       3.756  -6.586   7.098  1.00 85.24      A    N1+
ATOM   1575  N   LEU A 559      -1.716  -3.452   3.255  1.00 97.99      A    N  
ATOM   1576  CA  LEU A 559      -2.290  -2.972   1.991  1.00 98.08      A    C  
ATOM   1577  C   LEU A 559      -1.330  -2.058   1.195  1.00 97.88      A    C  
ATOM   1578  O   LEU A 559      -1.225  -2.266  -0.013  1.00 97.38      A    O  
ATOM   1579  CB  LEU A 559      -3.643  -2.289   2.245  1.00 98.12      A    C  
ATOM   1580  CG  LEU A 559      -4.715  -3.168   2.921  1.00 97.86      A    C  
ATOM   1581  CD1 LEU A 559      -5.937  -2.315   3.228  1.00 97.34      A    C  
ATOM   1582  CD2 LEU A 559      -5.151  -4.318   2.018  1.00 96.98      A    C  
ATOM   1583  N   PRO A 560      -0.604  -1.097   1.802  1.00 97.77      A    N  
ATOM   1584  CA  PRO A 560       0.454  -0.359   1.102  1.00 97.20      A    C  
ATOM   1585  C   PRO A 560       1.597  -1.254   0.618  1.00 96.84      A    C  
ATOM   1586  O   PRO A 560       2.044  -1.104  -0.518  1.00 95.90      A    O  
ATOM   1587  CB  PRO A 560       0.954   0.695   2.100  1.00 96.41      A    C  
ATOM   1588  CG  PRO A 560      -0.198   0.862   3.071  1.00 94.47      A    C  
ATOM   1589  CD  PRO A 560      -0.826  -0.525   3.111  1.00 96.97      A    C  
ATOM   1590  N   GLU A 561       2.034  -2.229   1.422  1.00 97.30      A    N  
ATOM   1591  CA  GLU A 561       3.104  -3.160   1.035  1.00 96.93      A    C  
ATOM   1592  C   GLU A 561       2.739  -3.952  -0.229  1.00 97.04      A    C  
ATOM   1593  O   GLU A 561       3.571  -4.139  -1.121  1.00 96.50      A    O  
ATOM   1594  CB  GLU A 561       3.400  -4.144   2.179  1.00 96.28      A    C  
ATOM   1595  CG  GLU A 561       3.981  -3.507   3.450  1.00 87.01      A    C  
ATOM   1596  CD  GLU A 561       4.075  -4.522   4.598  1.00 80.38      A    C  
ATOM   1597  OE1 GLU A 561       3.836  -4.149   5.770  1.00 73.80      A    O  
ATOM   1598  OE2 GLU A 561       4.284  -5.725   4.355  1.00 76.26      A    O1-
ATOM   1599  N   LEU A 562       1.468  -4.344  -0.357  1.00 97.39      A    N  
ATOM   1600  CA  LEU A 562       0.965  -5.009  -1.555  1.00 97.45      A    C  
ATOM   1601  C   LEU A 562       1.049  -4.132  -2.804  1.00 96.71      A    C  
ATOM   1602  O   LEU A 562       1.253  -4.668  -3.891  1.00 95.94      A    O  
ATOM   1603  CB  LEU A 562      -0.482  -5.466  -1.331  1.00 97.60      A    C  
ATOM   1604  CG  LEU A 562      -0.606  -6.712  -0.444  1.00 96.73      A    C  
ATOM   1605  CD1 LEU A 562      -2.076  -6.917  -0.073  1.00 96.78      A    C  
ATOM   1606  CD2 LEU A 562      -0.118  -7.966  -1.160  1.00 96.55      A    C  
ATOM   1607  N   ARG A 563       0.928  -2.806  -2.683  1.00 96.77      A    N  
ATOM   1608  CA  ARG A 563       1.103  -1.896  -3.833  1.00 95.71      A    C  
ATOM   1609  C   ARG A 563       2.538  -1.930  -4.349  1.00 94.75      A    C  
ATOM   1610  O   ARG A 563       2.743  -2.030  -5.553  1.00 93.48      A    O  
ATOM   1611  CB  ARG A 563       0.694  -0.449  -3.489  1.00 95.19      A    C  
ATOM   1612  CG  ARG A 563      -0.778  -0.305  -3.038  1.00 94.52      A    C  
ATOM   1613  CD  ARG A 563      -1.744  -0.814  -4.101  1.00 92.81      A    C  
ATOM   1614  NE  ARG A 563      -3.142  -0.625  -3.688  1.00 92.70      A    N  
ATOM   1615  CZ  ARG A 563      -3.911   0.422  -3.967  1.00 93.31      A    C  
ATOM   1616  NH1 ARG A 563      -3.482   1.458  -4.642  1.00 89.36      A    N1+
ATOM   1617  NH2 ARG A 563      -5.135   0.435  -3.553  1.00 89.70      A    N  
ATOM   1618  N   THR A 564       3.518  -1.933  -3.445  1.00 95.14      A    N  
ATOM   1619  CA  THR A 564       4.933  -2.070  -3.806  1.00 94.10      A    C  
ATOM   1620  C   THR A 564       5.208  -3.412  -4.490  1.00 94.14      A    C  
ATOM   1621  O   THR A 564       5.808  -3.453  -5.563  1.00 93.53      A    O  
ATOM   1622  CB  THR A 564       5.813  -1.914  -2.556  1.00 92.90      A    C  
ATOM   1623  CG2 THR A 564       7.302  -2.011  -2.871  1.00 88.25      A    C  
ATOM   1624  OG1 THR A 564       5.605  -0.637  -1.994  1.00 88.55      A    O  
ATOM   1625  N   LEU A 565       4.695  -4.511  -3.923  1.00 95.60      A    N  
ATOM   1626  CA  LEU A 565       4.850  -5.844  -4.499  1.00 95.91      A    C  
ATOM   1627  C   LEU A 565       4.143  -5.988  -5.856  1.00 95.55      A    C  
ATOM   1628  O   LEU A 565       4.639  -6.704  -6.729  1.00 94.91      A    O  
ATOM   1629  CB  LEU A 565       4.302  -6.875  -3.509  1.00 96.26      A    C  
ATOM   1630  CG  LEU A 565       5.201  -7.088  -2.286  1.00 93.93      A    C  
ATOM   1631  CD1 LEU A 565       4.439  -7.871  -1.221  1.00 90.06      A    C  
ATOM   1632  CD2 LEU A 565       6.441  -7.908  -2.655  1.00 89.62      A    C  
ATOM   1633  N   CYS A 566       3.012  -5.322  -6.049  1.00 95.62      A    N  
ATOM   1634  CA  CYS A 566       2.323  -5.253  -7.333  1.00 94.45      A    C  
ATOM   1635  C   CYS A 566       3.192  -4.563  -8.388  1.00 93.61      A    C  
ATOM   1636  O   CYS A 566       3.373  -5.112  -9.472  1.00 92.97      A    O  
ATOM   1637  CB  CYS A 566       0.981  -4.532  -7.138  1.00 93.67      A    C  
ATOM   1638  SG  CYS A 566       0.058  -4.456  -8.699  1.00 89.68      A    S  
ATOM   1639  N   THR A 567       3.803  -3.420  -8.064  1.00 92.28      A    N  
ATOM   1640  CA  THR A 567       4.727  -2.723  -8.967  1.00 90.62      A    C  
ATOM   1641  C   THR A 567       5.919  -3.594  -9.339  1.00 90.41      A    C  
ATOM   1642  O   THR A 567       6.252  -3.691 -10.515  1.00 89.88      A    O  
ATOM   1643  CB  THR A 567       5.198  -1.395  -8.357  1.00 88.66      A    C  
ATOM   1644  CG2 THR A 567       6.136  -0.618  -9.288  1.00 82.75      A    C  
ATOM   1645  OG1 THR A 567       4.077  -0.570  -8.130  1.00 83.83      A    O  
ATOM   1646  N   GLN A 568       6.505  -4.325  -8.395  1.00 92.34      A    N  
ATOM   1647  CA  GLN A 568       7.576  -5.280  -8.703  1.00 92.19      A    C  
ATOM   1648  C   GLN A 568       7.103  -6.403  -9.647  1.00 92.34      A    C  
ATOM   1649  O   GLN A 568       7.839  -6.819 -10.541  1.00 92.35      A    O  
ATOM   1650  CB  GLN A 568       8.103  -5.907  -7.407  1.00 91.99      A    C  
ATOM   1651  CG  GLN A 568       8.875  -4.925  -6.514  1.00 88.76      A    C  
ATOM   1652  CD  GLN A 568       9.325  -5.577  -5.203  1.00 86.48      A    C  
ATOM   1653  NE2 GLN A 568      10.046  -4.874  -4.365  1.00 79.31      A    N  
ATOM   1654  OE1 GLN A 568       9.026  -6.725  -4.920  1.00 83.02      A    O  
ATOM   1655  N   GLY A 569       5.873  -6.877  -9.482  1.00 94.11      A    N  
ATOM   1656  CA  GLY A 569       5.272  -7.853 -10.385  1.00 94.12      A    C  
ATOM   1657  C   GLY A 569       5.084  -7.308 -11.801  1.00 93.81      A    C  
ATOM   1658  O   GLY A 569       5.432  -7.983 -12.772  1.00 93.09      A    O  
ATOM   1659  N   LEU A 570       4.612  -6.067 -11.922  1.00 92.01      A    N  
ATOM   1660  CA  LEU A 570       4.474  -5.382 -13.205  1.00 90.85      A    C  
ATOM   1661  C   LEU A 570       5.838  -5.151 -13.875  1.00 89.94      A    C  
ATOM   1662  O   LEU A 570       5.961  -5.391 -15.068  1.00 88.99      A    O  
ATOM   1663  CB  LEU A 570       3.737  -4.050 -12.999  1.00 89.84      A    C  
ATOM   1664  CG  LEU A 570       2.256  -4.199 -12.609  1.00 87.88      A    C  
ATOM   1665  CD1 LEU A 570       1.718  -2.866 -12.092  1.00 86.57      A    C  
ATOM   1666  CD2 LEU A 570       1.401  -4.647 -13.790  1.00 86.48      A    C  
ATOM   1667  N   GLN A 571       6.862  -4.786 -13.105  1.00 89.23      A    N  
ATOM   1668  CA  GLN A 571       8.240  -4.666 -13.602  1.00 87.84      A    C  
ATOM   1669  C   GLN A 571       8.773  -6.009 -14.119  1.00 87.97      A    C  
ATOM   1670  O   GLN A 571       9.412  -6.050 -15.169  1.00 87.59      A    O  
ATOM   1671  CB  GLN A 571       9.150  -4.152 -12.482  1.00 85.69      A    C  
ATOM   1672  CG  GLN A 571       8.936  -2.663 -12.183  1.00 80.70      A    C  
ATOM   1673  CD  GLN A 571       9.677  -2.190 -10.930  1.00 76.61      A    C  
ATOM   1674  NE2 GLN A 571       9.753  -0.907 -10.700  1.00 69.74      A    N  
ATOM   1675  OE1 GLN A 571      10.191  -2.969 -10.139  1.00 74.62      A    O  
ATOM   1676  N   ARG A 572       8.461  -7.127 -13.430  1.00 90.42      A    N  
ATOM   1677  CA  ARG A 572       8.840  -8.460 -13.917  1.00 92.19      A    C  
ATOM   1678  C   ARG A 572       8.129  -8.798 -15.221  1.00 92.17      A    C  
ATOM   1679  O   ARG A 572       8.782  -9.262 -16.149  1.00 91.36      A    O  
ATOM   1680  CB  ARG A 572       8.595  -9.524 -12.832  1.00 92.69      A    C  
ATOM   1681  CG  ARG A 572       9.060 -10.939 -13.261  1.00 91.70      A    C  
ATOM   1682  CD  ARG A 572      10.568 -10.981 -13.567  1.00 90.41      A    C  
ATOM   1683  NE  ARG A 572      11.033 -12.316 -13.976  1.00 89.84      A    N  
ATOM   1684  CZ  ARG A 572      12.266 -12.624 -14.370  1.00 90.24      A    C  
ATOM   1685  NH1 ARG A 572      13.223 -11.735 -14.389  1.00 85.88      A    N1+
ATOM   1686  NH2 ARG A 572      12.549 -13.823 -14.758  1.00 87.22      A    N  
ATOM   1687  N   ILE A 573       6.828  -8.531 -15.329  1.00 91.56      A    N  
ATOM   1688  CA  ILE A 573       6.073  -8.729 -16.575  1.00 91.81      A    C  
ATOM   1689  C   ILE A 573       6.661  -7.864 -17.700  1.00 91.28      A    C  
ATOM   1690  O   ILE A 573       6.849  -8.367 -18.798  1.00 90.44      A    O  
ATOM   1691  CB  ILE A 573       4.565  -8.445 -16.371  1.00 92.35      A    C  
ATOM   1692  CG1 ILE A 573       3.943  -9.494 -15.421  1.00 92.21      A    C  
ATOM   1693  CG2 ILE A 573       3.816  -8.456 -17.712  1.00 92.31      A    C  
ATOM   1694  CD1 ILE A 573       2.576  -9.078 -14.862  1.00 90.79      A    C  
ATOM   1695  N   PHE A 574       7.005  -6.605 -17.410  1.00 89.03      A    N  
ATOM   1696  CA  PHE A 574       7.631  -5.709 -18.391  1.00 87.99      A    C  
ATOM   1697  C   PHE A 574       8.964  -6.267 -18.905  1.00 88.18      A    C  
ATOM   1698  O   PHE A 574       9.166  -6.340 -20.117  1.00 88.15      A    O  
ATOM   1699  CB  PHE A 574       7.824  -4.334 -17.764  1.00 85.76      A    C  
ATOM   1700  CG  PHE A 574       8.409  -3.318 -18.714  1.00 83.28      A    C  
ATOM   1701  CD1 PHE A 574       9.712  -2.817 -18.518  1.00 76.65      A    C  
ATOM   1702  CD2 PHE A 574       7.653  -2.866 -19.812  1.00 76.73      A    C  
ATOM   1703  CE1 PHE A 574      10.238  -1.861 -19.399  1.00 74.62      A    C  
ATOM   1704  CE2 PHE A 574       8.182  -1.918 -20.688  1.00 72.20      A    C  
ATOM   1705  CZ  PHE A 574       9.473  -1.412 -20.487  1.00 74.17      A    C  
ATOM   1706  N   TYR A 575       9.828  -6.726 -17.996  1.00 87.29      A    N  
ATOM   1707  CA  TYR A 575      11.093  -7.358 -18.362  1.00 88.07      A    C  
ATOM   1708  C   TYR A 575      10.875  -8.585 -19.265  1.00 88.20      A    C  
ATOM   1709  O   TYR A 575      11.495  -8.681 -20.324  1.00 88.77      A    O  
ATOM   1710  CB  TYR A 575      11.848  -7.730 -17.085  1.00 87.27      A    C  
ATOM   1711  CG  TYR A 575      13.101  -8.531 -17.354  1.00 84.56      A    C  
ATOM   1712  CD1 TYR A 575      13.065  -9.944 -17.307  1.00 79.07      A    C  
ATOM   1713  CD2 TYR A 575      14.301  -7.885 -17.714  1.00 79.02      A    C  
ATOM   1714  CE1 TYR A 575      14.201 -10.695 -17.633  1.00 76.58      A    C  
ATOM   1715  CE2 TYR A 575      15.445  -8.632 -18.040  1.00 76.09      A    C  
ATOM   1716  CZ  TYR A 575      15.394 -10.039 -18.009  1.00 77.98      A    C  
ATOM   1717  OH  TYR A 575      16.498 -10.777 -18.349  1.00 76.26      A    O  
ATOM   1718  N   LEU A 576       9.946  -9.475 -18.887  1.00 90.38      A    N  
ATOM   1719  CA  LEU A 576       9.652 -10.674 -19.664  1.00 91.85      A    C  
ATOM   1720  C   LEU A 576       9.031 -10.365 -21.036  1.00 91.86      A    C  
ATOM   1721  O   LEU A 576       9.294 -11.077 -21.996  1.00 90.85      A    O  
ATOM   1722  CB  LEU A 576       8.737 -11.599 -18.852  1.00 93.01      A    C  
ATOM   1723  CG  LEU A 576       9.378 -12.195 -17.582  1.00 93.34      A    C  
ATOM   1724  CD1 LEU A 576       8.322 -13.010 -16.828  1.00 91.59      A    C  
ATOM   1725  CD2 LEU A 576      10.569 -13.097 -17.880  1.00 91.47      A    C  
ATOM   1726  N   LYS A 577       8.249  -9.283 -21.144  1.00 90.25      A    N  
ATOM   1727  CA  LYS A 577       7.737  -8.785 -22.426  1.00 88.80      A    C  
ATOM   1728  C   LYS A 577       8.847  -8.233 -23.317  1.00 87.80      A    C  
ATOM   1729  O   LYS A 577       8.766  -8.402 -24.528  1.00 87.99      A    O  
ATOM   1730  CB  LYS A 577       6.685  -7.688 -22.211  1.00 88.57      A    C  
ATOM   1731  CG  LYS A 577       5.314  -8.232 -21.766  1.00 85.64      A    C  
ATOM   1732  CD  LYS A 577       4.270  -7.106 -21.678  1.00 83.64      A    C  
ATOM   1733  CE  LYS A 577       3.951  -6.568 -23.080  1.00 78.85      A    C  
ATOM   1734  NZ  LYS A 577       2.861  -5.571 -23.088  1.00 73.41      A    N1+
ATOM   1735  N   LEU A 578       9.848  -7.568 -22.744  1.00 88.62      A    N  
ATOM   1736  CA  LEU A 578      11.005  -7.080 -23.498  1.00 86.77      A    C  
ATOM   1737  C   LEU A 578      11.914  -8.222 -23.967  1.00 85.70      A    C  
ATOM   1738  O   LEU A 578      12.456  -8.146 -25.065  1.00 84.44      A    O  
ATOM   1739  CB  LEU A 578      11.829  -6.109 -22.630  1.00 85.32      A    C  
ATOM   1740  CG  LEU A 578      11.195  -4.731 -22.393  1.00 76.86      A    C  
ATOM   1741  CD1 LEU A 578      12.084  -3.957 -21.423  1.00 70.34      A    C  
ATOM   1742  CD2 LEU A 578      11.074  -3.915 -23.683  1.00 71.21      A    C  
ATOM   1743  N   GLU A 579      12.072  -9.250 -23.144  1.00 89.01      A    N  
ATOM   1744  CA  GLU A 579      12.858 -10.430 -23.497  1.00 89.00      A    C  
ATOM   1745  C   GLU A 579      12.169 -11.276 -24.582  1.00 88.34      A    C  
ATOM   1746  O   GLU A 579      12.843 -11.870 -25.420  1.00 86.55      A    O  
ATOM   1747  CB  GLU A 579      13.133 -11.240 -22.230  1.00 87.61      A    C  
ATOM   1748  CG  GLU A 579      14.197 -12.317 -22.467  1.00 82.99      A    C  
ATOM   1749  CD  GLU A 579      14.525 -13.112 -21.195  1.00 84.46      A    C  
ATOM   1750  OE1 GLU A 579      15.717 -13.459 -21.028  1.00 76.69      A    O  
ATOM   1751  OE2 GLU A 579      13.595 -13.382 -20.416  1.00 80.57      A    O1-
ATOM   1752  N   ASP A 580      10.837 -11.301 -24.585  1.00 89.67      A    N  
ATOM   1753  CA  ASP A 580       9.963 -11.894 -25.601  1.00 90.75      A    C  
ATOM   1754  C   ASP A 580      10.252 -13.378 -25.913  1.00 91.08      A    C  
ATOM   1755  O   ASP A 580      10.172 -13.833 -27.054  1.00 88.85      A    O  
ATOM   1756  CB  ASP A 580       9.895 -10.978 -26.840  1.00 89.01      A    C  
ATOM   1757  CG  ASP A 580       8.671 -11.245 -27.735  1.00 84.58      A    C  
ATOM   1758  OD1 ASP A 580       7.610 -11.623 -27.182  1.00 81.59      A    O  
ATOM   1759  OD2 ASP A 580       8.767 -11.009 -28.954  1.00 79.53      A    O1-
ATOM   1760  N   LEU A 581      10.577 -14.166 -24.872  1.00 93.08      A    N  
ATOM   1761  CA  LEU A 581      10.750 -15.612 -25.033  1.00 93.23      A    C  
ATOM   1762  C   LEU A 581       9.424 -16.317 -25.328  1.00 93.67      A    C  
ATOM   1763  O   LEU A 581       9.374 -17.272 -26.107  1.00 91.26      A    O  
ATOM   1764  CB  LEU A 581      11.368 -16.216 -23.760  1.00 92.32      A    C  
ATOM   1765  CG  LEU A 581      12.817 -15.802 -23.468  1.00 90.52      A    C  
ATOM   1766  CD1 LEU A 581      13.272 -16.462 -22.157  1.00 86.00      A    C  
ATOM   1767  CD2 LEU A 581      13.782 -16.265 -24.567  1.00 85.59      A    C  
ATOM   1768  N   VAL A 582       8.353 -15.867 -24.675  1.00 94.83      A    N  
ATOM   1769  CA  VAL A 582       6.981 -16.338 -24.846  1.00 95.29      A    C  
ATOM   1770  C   VAL A 582       6.052 -15.133 -24.671  1.00 95.65      A    C  
ATOM   1771  O   VAL A 582       6.195 -14.403 -23.693  1.00 94.49      A    O  
ATOM   1772  CB  VAL A 582       6.605 -17.426 -23.815  1.00 93.69      A    C  
ATOM   1773  CG1 VAL A 582       5.183 -17.945 -24.034  1.00 84.76      A    C  
ATOM   1774  CG2 VAL A 582       7.526 -18.641 -23.891  1.00 86.53      A    C  
ATOM   1775  N   PRO A 583       5.077 -14.918 -25.573  1.00 94.84      A    N  
ATOM   1776  CA  PRO A 583       4.133 -13.824 -25.422  1.00 94.77      A    C  
ATOM   1777  C   PRO A 583       3.265 -14.014 -24.173  1.00 95.15      A    C  
ATOM   1778  O   PRO A 583       2.840 -15.140 -23.878  1.00 94.57      A    O  
ATOM   1779  CB  PRO A 583       3.311 -13.819 -26.716  1.00 93.96      A    C  
ATOM   1780  CG  PRO A 583       3.373 -15.274 -27.185  1.00 92.05      A    C  
ATOM   1781  CD  PRO A 583       4.774 -15.712 -26.752  1.00 94.23      A    C  
ATOM   1782  N   PRO A 584       2.960 -12.931 -23.433  1.00 95.14      A    N  
ATOM   1783  CA  PRO A 584       2.043 -13.011 -22.307  1.00 94.82      A    C  
ATOM   1784  C   PRO A 584       0.643 -13.420 -22.784  1.00 95.11      A    C  
ATOM   1785  O   PRO A 584       0.216 -13.029 -23.876  1.00 94.54      A    O  
ATOM   1786  CB  PRO A 584       2.057 -11.628 -21.658  1.00 93.22      A    C  
ATOM   1787  CG  PRO A 584       2.416 -10.700 -22.816  1.00 89.93      A    C  
ATOM   1788  CD  PRO A 584       3.359 -11.556 -23.666  1.00 92.80      A    C  
ATOM   1789  N   PRO A 585      -0.134 -14.151 -21.958  1.00 95.34      A    N  
ATOM   1790  CA  PRO A 585      -1.547 -14.377 -22.230  1.00 94.62      A    C  
ATOM   1791  C   PRO A 585      -2.279 -13.044 -22.413  1.00 94.42      A    C  
ATOM   1792  O   PRO A 585      -2.028 -12.115 -21.640  1.00 93.55      A    O  
ATOM   1793  CB  PRO A 585      -2.093 -15.148 -21.025  1.00 93.73      A    C  
ATOM   1794  CG  PRO A 585      -0.852 -15.814 -20.439  1.00 92.50      A    C  
ATOM   1795  CD  PRO A 585       0.268 -14.810 -20.731  1.00 94.87      A    C  
ATOM   1796  N   PRO A 586      -3.238 -12.937 -23.353  1.00 93.88      A    N  
ATOM   1797  CA  PRO A 586      -3.899 -11.666 -23.672  1.00 92.68      A    C  
ATOM   1798  C   PRO A 586      -4.499 -10.945 -22.460  1.00 92.13      A    C  
ATOM   1799  O   PRO A 586      -4.452  -9.722 -22.378  1.00 90.69      A    O  
ATOM   1800  CB  PRO A 586      -4.994 -12.020 -24.683  1.00 92.15      A    C  
ATOM   1801  CG  PRO A 586      -4.420 -13.244 -25.388  1.00 91.28      A    C  
ATOM   1802  CD  PRO A 586      -3.646 -13.966 -24.296  1.00 93.79      A    C  
ATOM   1803  N   ILE A 587      -5.031 -11.691 -21.487  1.00 91.68      A    N  
ATOM   1804  CA  ILE A 587      -5.602 -11.110 -20.266  1.00 90.72      A    C  
ATOM   1805  C   ILE A 587      -4.527 -10.512 -19.352  1.00 91.59      A    C  
ATOM   1806  O   ILE A 587      -4.755  -9.467 -18.758  1.00 90.82      A    O  
ATOM   1807  CB  ILE A 587      -6.486 -12.153 -19.562  1.00 88.74      A    C  
ATOM   1808  CG1 ILE A 587      -7.350 -11.538 -18.447  1.00 80.00      A    C  
ATOM   1809  CG2 ILE A 587      -5.662 -13.345 -19.009  1.00 79.27      A    C  
ATOM   1810  CD1 ILE A 587      -8.378 -10.517 -18.937  1.00 71.84      A    C  
ATOM   1811  N   ILE A 588      -3.358 -11.149 -19.244  1.00 90.66      A    N  
ATOM   1812  CA  ILE A 588      -2.228 -10.635 -18.460  1.00 91.61      A    C  
ATOM   1813  C   ILE A 588      -1.633  -9.413 -19.149  1.00 91.63      A    C  
ATOM   1814  O   ILE A 588      -1.302  -8.433 -18.486  1.00 91.24      A    O  
ATOM   1815  CB  ILE A 588      -1.160 -11.732 -18.249  1.00 92.15      A    C  
ATOM   1816  CG1 ILE A 588      -1.715 -12.979 -17.529  1.00 90.91      A    C  
ATOM   1817  CG2 ILE A 588       0.066 -11.184 -17.490  1.00 91.16      A    C  
ATOM   1818  CD1 ILE A 588      -2.313 -12.709 -16.128  1.00 85.05      A    C  
ATOM   1819  N   ASP A 589      -1.560  -9.449 -20.476  1.00 92.67      A    N  
ATOM   1820  CA  ASP A 589      -1.103  -8.311 -21.265  1.00 91.46      A    C  
ATOM   1821  C   ASP A 589      -2.032  -7.104 -21.109  1.00 90.17      A    C  
ATOM   1822  O   ASP A 589      -1.559  -5.996 -20.866  1.00 88.91      A    O  
ATOM   1823  CB  ASP A 589      -0.978  -8.738 -22.730  1.00 90.59      A    C  
ATOM   1824  CG  ASP A 589      -0.145  -7.731 -23.513  1.00 89.59      A    C  
ATOM   1825  OD1 ASP A 589       0.894  -7.302 -22.972  1.00 85.67      A    O  
ATOM   1826  OD2 ASP A 589      -0.493  -7.430 -24.667  1.00 85.19      A    O1-
ATOM   1827  N   LYS A 590      -3.353  -7.330 -21.139  1.00 90.39      A    N  
ATOM   1828  CA  LYS A 590      -4.343  -6.282 -20.888  1.00 89.46      A    C  
ATOM   1829  C   LYS A 590      -4.173  -5.665 -19.499  1.00 88.85      A    C  
ATOM   1830  O   LYS A 590      -4.017  -4.453 -19.404  1.00 87.73      A    O  
ATOM   1831  CB  LYS A 590      -5.757  -6.852 -21.082  1.00 88.34      A    C  
ATOM   1832  CG  LYS A 590      -6.786  -5.707 -21.021  1.00 84.52      A    C  
ATOM   1833  CD  LYS A 590      -8.223  -6.200 -20.904  1.00 80.19      A    C  
ATOM   1834  CE  LYS A 590      -9.087  -4.958 -20.649  1.00 74.73      A    C  
ATOM   1835  NZ  LYS A 590     -10.280  -5.236 -19.819  1.00 66.47      A    N1+
ATOM   1836  N   ILE A 591      -4.122  -6.488 -18.448  1.00 89.16      A    N  
ATOM   1837  CA  ILE A 591      -3.922  -6.016 -17.065  1.00 88.70      A    C  
ATOM   1838  C   ILE A 591      -2.624  -5.206 -16.949  1.00 88.13      A    C  
ATOM   1839  O   ILE A 591      -2.609  -4.154 -16.314  1.00 87.06      A    O  
ATOM   1840  CB  ILE A 591      -3.922  -7.209 -16.090  1.00 89.05      A    C  
ATOM   1841  CG1 ILE A 591      -5.351  -7.782 -15.971  1.00 87.67      A    C  
ATOM   1842  CG2 ILE A 591      -3.393  -6.822 -14.691  1.00 87.65      A    C  
ATOM   1843  CD1 ILE A 591      -5.410  -9.159 -15.308  1.00 82.46      A    C  
ATOM   1844  N   PHE A 592      -1.553  -5.678 -17.588  1.00 89.40      A    N  
ATOM   1845  CA  PHE A 592      -0.284  -4.960 -17.601  1.00 87.20      A    C  
ATOM   1846  C   PHE A 592      -0.424  -3.584 -18.270  1.00 85.57      A    C  
ATOM   1847  O   PHE A 592      -0.035  -2.578 -17.675  1.00 84.72      A    O  
ATOM   1848  CB  PHE A 592       0.777  -5.827 -18.295  1.00 86.51      A    C  
ATOM   1849  CG  PHE A 592       2.085  -5.091 -18.524  1.00 86.41      A    C  
ATOM   1850  CD1 PHE A 592       2.303  -4.418 -19.733  1.00 83.12      A    C  
ATOM   1851  CD2 PHE A 592       3.037  -5.019 -17.500  1.00 84.40      A    C  
ATOM   1852  CE1 PHE A 592       3.470  -3.655 -19.915  1.00 82.87      A    C  
ATOM   1853  CE2 PHE A 592       4.205  -4.262 -17.679  1.00 82.15      A    C  
ATOM   1854  CZ  PHE A 592       4.416  -3.572 -18.880  1.00 83.14      A    C  
ATOM   1855  N   MET A 593      -1.012  -3.529 -19.465  1.00 86.67      A    N  
ATOM   1856  CA  MET A 593      -1.180  -2.299 -20.233  1.00 84.37      A    C  
ATOM   1857  C   MET A 593      -2.110  -1.299 -19.539  1.00 81.26      A    C  
ATOM   1858  O   MET A 593      -1.820  -0.100 -19.534  1.00 77.97      A    O  
ATOM   1859  CB  MET A 593      -1.697  -2.627 -21.636  1.00 82.95      A    C  
ATOM   1860  CG  MET A 593      -0.673  -3.371 -22.504  1.00 77.62      A    C  
ATOM   1861  SD  MET A 593       0.878  -2.505 -22.844  1.00 71.18      A    S  
ATOM   1862  CE  MET A 593       0.277  -1.149 -23.872  1.00 62.85      A    C  
ATOM   1863  N   ASP A 594      -3.186  -1.783 -18.904  1.00 81.33      A    N  
ATOM   1864  CA  ASP A 594      -4.138  -0.940 -18.183  1.00 78.35      A    C  
ATOM   1865  C   ASP A 594      -3.559  -0.385 -16.868  1.00 75.76      A    C  
ATOM   1866  O   ASP A 594      -3.952   0.689 -16.407  1.00 73.32      A    O  
ATOM   1867  CB  ASP A 594      -5.431  -1.734 -17.917  1.00 77.60      A    C  
ATOM   1868  CG  ASP A 594      -6.280  -2.014 -19.174  1.00 74.20      A    C  
ATOM   1869  OD1 ASP A 594      -6.049  -1.375 -20.218  1.00 70.38      A    O  
ATOM   1870  OD2 ASP A 594      -7.222  -2.837 -19.066  1.00 70.64      A    O1-
ATOM   1871  N   THR A 595      -2.603  -1.098 -16.254  1.00 76.15      A    N  
ATOM   1872  CA  THR A 595      -2.017  -0.699 -14.965  1.00 72.41      A    C  
ATOM   1873  C   THR A 595      -0.753   0.159 -15.121  1.00 70.27      A    C  
ATOM   1874  O   THR A 595      -0.546   1.092 -14.349  1.00 66.12      A    O  
ATOM   1875  CB  THR A 595      -1.717  -1.917 -14.083  1.00 69.48      A    C  
ATOM   1876  CG2 THR A 595      -1.467  -1.503 -12.635  1.00 60.86      A    C  
ATOM   1877  OG1 THR A 595      -2.803  -2.812 -14.037  1.00 62.76      A    O  
ATOM   1878  N   LEU A 596       0.094  -0.169 -16.092  1.00 65.21      A    N  
ATOM   1879  CA  LEU A 596       1.307   0.571 -16.451  1.00 61.94      A    C  
ATOM   1880  C   LEU A 596       1.183   1.098 -17.886  1.00 59.53      A    C  
ATOM   1881  O   LEU A 596       1.694   0.475 -18.816  1.00 55.25      A    O  
ATOM   1882  CB  LEU A 596       2.542  -0.338 -16.285  1.00 58.06      A    C  
ATOM   1883  CG  LEU A 596       3.092  -0.408 -14.850  1.00 52.95      A    C  
ATOM   1884  CD1 LEU A 596       4.151  -1.502 -14.773  1.00 49.22      A    C  
ATOM   1885  CD2 LEU A 596       3.754   0.888 -14.419  1.00 50.13      A    C  
ATOM   1886  N   PRO A 597       0.507   2.238 -18.078  1.00 56.22      A    N  
ATOM   1887  CA  PRO A 597       0.531   2.917 -19.364  1.00 52.65      A    C  
ATOM   1888  C   PRO A 597       1.919   3.543 -19.549  1.00 52.65      A    C  
ATOM   1889  O   PRO A 597       2.154   4.677 -19.131  1.00 49.45      A    O  
ATOM   1890  CB  PRO A 597      -0.611   3.931 -19.299  1.00 47.57      A    C  
ATOM   1891  CG  PRO A 597      -0.677   4.298 -17.818  1.00 46.37      A    C  
ATOM   1892  CD  PRO A 597      -0.256   3.004 -17.110  1.00 49.04      A    C  
ATOM   1893  N   PHE A 598       2.849   2.781 -20.115  1.00 46.68      A    N  
ATOM   1894  CA  PHE A 598       4.080   3.268 -20.723  1.00 42.10      A    C  
ATOM   1895  C   PHE A 598       3.912   3.345 -22.237  1.00 38.92      A    C  
ATOM   1896  O   PHE A 598       3.283   2.442 -22.812  1.00 33.97      A    O  
ATOM   1897  CB  PHE A 598       5.282   2.405 -20.333  1.00 38.68      A    C  
ATOM   1898  CG  PHE A 598       5.712   2.515 -18.875  1.00 36.98      A    C  
ATOM   1899  CD1 PHE A 598       6.175   3.737 -18.364  1.00 34.29      A    C  
ATOM   1900  CD2 PHE A 598       5.682   1.390 -18.047  1.00 33.03      A    C  
ATOM   1901  CE1 PHE A 598       6.596   3.842 -17.027  1.00 32.01      A    C  
ATOM   1902  CE2 PHE A 598       6.108   1.484 -16.708  1.00 33.08      A    C  
ATOM   1903  CZ  PHE A 598       6.562   2.709 -16.191  1.00 30.76      A    C  
ATOM   1904  OXT PHE A 598       4.441   4.343 -22.823  1.00 34.32      A    O1-
TER   
ATOM   1905  N   ALA B 227      -2.595   1.054  29.184  1.00 35.35      B    N  
ATOM   1906  CA  ALA B 227      -3.225   1.592  27.965  1.00 36.72      B    C  
ATOM   1907  C   ALA B 227      -3.011   3.098  27.826  1.00 37.87      B    C  
ATOM   1908  O   ALA B 227      -2.629   3.535  26.761  1.00 35.41      B    O  
ATOM   1909  CB  ALA B 227      -4.711   1.212  27.917  1.00 34.39      B    C  
ATOM   1910  N   THR B 228      -3.161   3.875  28.914  1.00 40.31      B    N  
ATOM   1911  CA  THR B 228      -2.974   5.339  28.932  1.00 40.63      B    C  
ATOM   1912  C   THR B 228      -1.542   5.817  28.673  1.00 41.54      B    C  
ATOM   1913  O   THR B 228      -1.362   6.848  28.045  1.00 39.03      B    O  
ATOM   1914  CB  THR B 228      -3.428   5.898  30.284  1.00 37.03      B    C  
ATOM   1915  CG2 THR B 228      -4.955   5.984  30.377  1.00 32.83      B    C  
ATOM   1916  OG1 THR B 228      -3.011   5.034  31.327  1.00 33.99      B    O  
ATOM   1917  N   SER B 229      -0.512   5.067  29.096  1.00 40.36      B    N  
ATOM   1918  CA  SER B 229       0.895   5.505  29.014  1.00 41.40      B    C  
ATOM   1919  C   SER B 229       1.459   5.610  27.595  1.00 44.16      B    C  
ATOM   1920  O   SER B 229       2.455   6.284  27.388  1.00 41.85      B    O  
ATOM   1921  CB  SER B 229       1.773   4.550  29.828  1.00 37.95      B    C  
ATOM   1922  OG  SER B 229       1.720   3.238  29.296  1.00 34.92      B    O  
ATOM   1923  N   GLY B 230       0.865   4.948  26.614  1.00 50.46      B    N  
ATOM   1924  CA  GLY B 230       1.406   4.923  25.253  1.00 50.46      B    C  
ATOM   1925  C   GLY B 230       1.327   6.261  24.522  1.00 54.14      B    C  
ATOM   1926  O   GLY B 230       2.181   6.554  23.687  1.00 50.59      B    O  
ATOM   1927  N   HIS B 231       0.340   7.104  24.854  1.00 62.28      B    N  
ATOM   1928  CA  HIS B 231       0.170   8.416  24.222  1.00 63.60      B    C  
ATOM   1929  C   HIS B 231       1.178   9.454  24.705  1.00 69.47      B    C  
ATOM   1930  O   HIS B 231       1.450  10.408  23.978  1.00 64.97      B    O  
ATOM   1931  CB  HIS B 231      -1.255   8.931  24.445  1.00 56.14      B    C  
ATOM   1932  CG  HIS B 231      -2.268   8.062  23.769  1.00 52.02      B    C  
ATOM   1933  CD2 HIS B 231      -3.335   7.418  24.344  1.00 45.61      B    C  
ATOM   1934  ND1 HIS B 231      -2.188   7.644  22.460  1.00 47.27      B    N  
ATOM   1935  CE1 HIS B 231      -3.152   6.735  22.268  1.00 41.43      B    C  
ATOM   1936  NE2 HIS B 231      -3.885   6.581  23.381  1.00 41.88      B    N  
ATOM   1937  N   GLU B 232       1.748   9.287  25.902  1.00 73.99      B    N  
ATOM   1938  CA  GLU B 232       2.787  10.179  26.419  1.00 80.93      B    C  
ATOM   1939  C   GLU B 232       4.097  10.031  25.629  1.00 87.24      B    C  
ATOM   1940  O   GLU B 232       4.863  10.987  25.522  1.00 82.55      B    O  
ATOM   1941  CB  GLU B 232       3.032   9.899  27.911  1.00 69.40      B    C  
ATOM   1942  CG  GLU B 232       1.825  10.287  28.778  1.00 57.01      B    C  
ATOM   1943  CD  GLU B 232       2.058  10.097  30.283  1.00 49.78      B    C  
ATOM   1944  OE1 GLU B 232       1.272  10.685  31.060  1.00 40.94      B    O  
ATOM   1945  OE2 GLU B 232       2.979   9.342  30.660  1.00 43.59      B    O1-
ATOM   1946  N   ASP B 233       4.321   8.877  25.031  1.00 86.31      B    N  
ATOM   1947  CA  ASP B 233       5.552   8.548  24.315  1.00 90.37      B    C  
ATOM   1948  C   ASP B 233       5.535   9.022  22.844  1.00 93.61      B    C  
ATOM   1949  O   ASP B 233       6.584   9.235  22.246  1.00 90.61      B    O  
ATOM   1950  CB  ASP B 233       5.749   7.032  24.437  1.00 82.90      B    C  
ATOM   1951  CG  ASP B 233       7.183   6.585  24.698  1.00 76.15      B    C  
ATOM   1952  OD1 ASP B 233       8.044   7.406  25.065  1.00 70.75      B    O  
ATOM   1953  OD2 ASP B 233       7.436   5.370  24.529  1.00 70.64      B    O1-
ATOM   1954  N   MET B 234       4.349   9.234  22.277  1.00 95.32      B    N  
ATOM   1955  CA  MET B 234       4.166   9.746  20.914  1.00 96.82      B    C  
ATOM   1956  C   MET B 234       3.015  10.770  20.882  1.00 97.42      B    C  
ATOM   1957  O   MET B 234       1.946  10.494  20.339  1.00 96.68      B    O  
ATOM   1958  CB  MET B 234       3.941   8.551  19.969  1.00 95.79      B    C  
ATOM   1959  CG  MET B 234       3.929   8.939  18.489  1.00 93.81      B    C  
ATOM   1960  SD  MET B 234       5.495   9.548  17.801  1.00 95.11      B    S  
ATOM   1961  CE  MET B 234       6.489   8.040  17.835  1.00 91.25      B    C  
ATOM   1962  N   PRO B 235       3.187  11.949  21.496  1.00 96.91      B    N  
ATOM   1963  CA  PRO B 235       2.088  12.887  21.667  1.00 97.27      B    C  
ATOM   1964  C   PRO B 235       1.672  13.520  20.339  1.00 97.67      B    C  
ATOM   1965  O   PRO B 235       2.499  14.037  19.587  1.00 97.35      B    O  
ATOM   1966  CB  PRO B 235       2.579  13.906  22.702  1.00 96.25      B    C  
ATOM   1967  CG  PRO B 235       4.096  13.861  22.555  1.00 93.99      B    C  
ATOM   1968  CD  PRO B 235       4.381  12.417  22.178  1.00 96.77      B    C  
ATOM   1969  N   VAL B 236       0.366  13.533  20.072  1.00 97.47      B    N  
ATOM   1970  CA  VAL B 236      -0.196  14.085  18.836  1.00 97.73      B    C  
ATOM   1971  C   VAL B 236       0.075  15.583  18.696  1.00 97.87      B    C  
ATOM   1972  O   VAL B 236       0.233  16.079  17.586  1.00 97.73      B    O  
ATOM   1973  CB  VAL B 236      -1.704  13.774  18.738  1.00 97.14      B    C  
ATOM   1974  CG1 VAL B 236      -2.563  14.535  19.741  1.00 93.66      B    C  
ATOM   1975  CG2 VAL B 236      -2.230  14.027  17.331  1.00 94.35      B    C  
ATOM   1976  N   GLU B 237       0.224  16.298  19.811  1.00 97.80      B    N  
ATOM   1977  CA  GLU B 237       0.561  17.712  19.850  1.00 97.56      B    C  
ATOM   1978  C   GLU B 237       1.927  17.971  19.213  1.00 97.59      B    C  
ATOM   1979  O   GLU B 237       2.057  18.881  18.395  1.00 97.05      B    O  
ATOM   1980  CB  GLU B 237       0.568  18.229  21.300  1.00 97.22      B    C  
ATOM   1981  CG  GLU B 237      -0.793  18.190  22.022  1.00 90.80      B    C  
ATOM   1982  CD  GLU B 237      -1.267  16.792  22.445  1.00 84.97      B    C  
ATOM   1983  OE1 GLU B 237      -2.482  16.661  22.715  1.00 76.68      B    O  
ATOM   1984  OE2 GLU B 237      -0.442  15.855  22.461  1.00 80.41      B    O1-
ATOM   1985  N   ARG B 238       2.930  17.127  19.476  1.00 97.56      B    N  
ATOM   1986  CA  ARG B 238       4.259  17.220  18.860  1.00 97.20      B    C  
ATOM   1987  C   ARG B 238       4.218  16.932  17.366  1.00 97.38      B    C  
ATOM   1988  O   ARG B 238       4.905  17.596  16.591  1.00 97.13      B    O  
ATOM   1989  CB  ARG B 238       5.196  16.223  19.553  1.00 96.88      B    C  
ATOM   1990  CG  ARG B 238       5.625  16.657  20.959  1.00 92.61      B    C  
ATOM   1991  CD  ARG B 238       7.048  17.184  20.943  1.00 84.28      B    C  
ATOM   1992  NE  ARG B 238       7.526  17.483  22.303  1.00 75.36      B    N  
ATOM   1993  CZ  ARG B 238       8.781  17.482  22.711  1.00 67.67      B    C  
ATOM   1994  NH1 ARG B 238       9.767  17.238  21.882  1.00 61.39      B    N1+
ATOM   1995  NH2 ARG B 238       9.068  17.722  23.958  1.00 60.18      B    N  
ATOM   1996  N   ILE B 239       3.402  15.964  16.951  1.00 97.65      B    N  
ATOM   1997  CA  ILE B 239       3.203  15.641  15.535  1.00 97.83      B    C  
ATOM   1998  C   ILE B 239       2.529  16.820  14.814  1.00 97.85      B    C  
ATOM   1999  O   ILE B 239       2.955  17.202  13.725  1.00 97.68      B    O  
ATOM   2000  CB  ILE B 239       2.416  14.322  15.389  1.00 98.10      B    C  
ATOM   2001  CG1 ILE B 239       3.215  13.142  15.996  1.00 97.64      B    C  
ATOM   2002  CG2 ILE B 239       2.094  14.052  13.914  1.00 97.89      B    C  
ATOM   2003  CD1 ILE B 239       2.458  11.814  16.024  1.00 96.26      B    C  
ATOM   2004  N   LEU B 240       1.530  17.448  15.432  1.00 97.64      B    N  
ATOM   2005  CA  LEU B 240       0.897  18.646  14.902  1.00 97.57      B    C  
ATOM   2006  C   LEU B 240       1.880  19.826  14.825  1.00 97.20      B    C  
ATOM   2007  O   LEU B 240       1.911  20.525  13.812  1.00 97.05      B    O  
ATOM   2008  CB  LEU B 240      -0.337  18.983  15.755  1.00 97.67      B    C  
ATOM   2009  CG  LEU B 240      -1.061  20.275  15.319  1.00 97.34      B    C  
ATOM   2010  CD1 LEU B 240      -1.594  20.196  13.894  1.00 96.15      B    C  
ATOM   2011  CD2 LEU B 240      -2.232  20.539  16.257  1.00 96.16      B    C  
ATOM   2012  N   GLU B 241       2.688  20.038  15.859  1.00 96.95      B    N  
ATOM   2013  CA  GLU B 241       3.731  21.069  15.852  1.00 96.35      B    C  
ATOM   2014  C   GLU B 241       4.731  20.862  14.710  1.00 95.50      B    C  
ATOM   2015  O   GLU B 241       5.138  21.842  14.084  1.00 94.80      B    O  
ATOM   2016  CB  GLU B 241       4.499  21.070  17.178  1.00 96.00      B    C  
ATOM   2017  CG  GLU B 241       3.743  21.765  18.318  1.00 86.55      B    C  
ATOM   2018  CD  GLU B 241       4.494  21.687  19.663  1.00 81.90      B    C  
ATOM   2019  OE1 GLU B 241       3.954  22.236  20.651  1.00 76.09      B    O  
ATOM   2020  OE2 GLU B 241       5.611  21.113  19.713  1.00 78.98      B    O1-
ATOM   2021  N   ALA B 242       5.087  19.621  14.413  1.00 96.32      B    N  
ATOM   2022  CA  ALA B 242       5.952  19.304  13.285  1.00 95.71      B    C  
ATOM   2023  C   ALA B 242       5.313  19.705  11.951  1.00 94.76      B    C  
ATOM   2024  O   ALA B 242       5.976  20.363  11.142  1.00 93.91      B    O  
ATOM   2025  CB  ALA B 242       6.323  17.817  13.321  1.00 96.07      B    C  
ATOM   2026  N   GLU B 243       4.027  19.405  11.726  1.00 96.33      B    N  
ATOM   2027  CA  GLU B 243       3.297  19.845  10.528  1.00 95.98      B    C  
ATOM   2028  C   GLU B 243       3.241  21.372  10.422  1.00 95.11      B    C  
ATOM   2029  O   GLU B 243       3.568  21.942   9.384  1.00 93.96      B    O  
ATOM   2030  CB  GLU B 243       1.870  19.280  10.506  1.00 95.93      B    C  
ATOM   2031  CG  GLU B 243       1.783  17.775  10.211  1.00 93.90      B    C  
ATOM   2032  CD  GLU B 243       2.395  17.380   8.863  1.00 95.39      B    C  
ATOM   2033  OE1 GLU B 243       3.019  16.298   8.795  1.00 91.72      B    O  
ATOM   2034  OE2 GLU B 243       2.309  18.123   7.868  1.00 93.51      B    O1-
ATOM   2035  N   LEU B 244       2.874  22.049  11.509  1.00 95.63      B    N  
ATOM   2036  CA  LEU B 244       2.747  23.505  11.529  1.00 94.64      B    C  
ATOM   2037  C   LEU B 244       4.080  24.224  11.320  1.00 92.92      B    C  
ATOM   2038  O   LEU B 244       4.123  25.283  10.693  1.00 90.78      B    O  
ATOM   2039  CB  LEU B 244       2.119  23.944  12.861  1.00 95.24      B    C  
ATOM   2040  CG  LEU B 244       0.658  23.517  13.063  1.00 95.13      B    C  
ATOM   2041  CD1 LEU B 244       0.207  23.914  14.471  1.00 93.51      B    C  
ATOM   2042  CD2 LEU B 244      -0.289  24.185  12.070  1.00 93.52      B    C  
ATOM   2043  N   ALA B 245       5.177  23.654  11.824  1.00 93.08      B    N  
ATOM   2044  CA  ALA B 245       6.505  24.250  11.704  1.00 91.37      B    C  
ATOM   2045  C   ALA B 245       7.050  24.265  10.267  1.00 89.68      B    C  
ATOM   2046  O   ALA B 245       7.882  25.110   9.951  1.00 87.09      B    O  
ATOM   2047  CB  ALA B 245       7.453  23.493  12.636  1.00 90.78      B    C  
ATOM   2048  N   VAL B 246       6.584  23.339   9.421  1.00 90.26      B    N  
ATOM   2049  CA  VAL B 246       7.033  23.199   8.030  1.00 87.96      B    C  
ATOM   2050  C   VAL B 246       6.038  23.754   7.016  1.00 85.78      B    C  
ATOM   2051  O   VAL B 246       6.309  23.734   5.819  1.00 82.29      B    O  
ATOM   2052  CB  VAL B 246       7.420  21.754   7.693  1.00 86.65      B    C  
ATOM   2053  CG1 VAL B 246       8.527  21.265   8.628  1.00 80.70      B    C  
ATOM   2054  CG2 VAL B 246       6.234  20.792   7.723  1.00 82.76      B    C  
ATOM   2055  N   GLU B 247       4.894  24.254   7.478  1.00 86.63      B    N  
ATOM   2056  CA  GLU B 247       3.974  24.938   6.585  1.00 84.62      B    C  
ATOM   2057  C   GLU B 247       4.631  26.161   5.952  1.00 81.67      B    C  
ATOM   2058  O   GLU B 247       5.215  26.997   6.659  1.00 76.76      B    O  
ATOM   2059  CB  GLU B 247       2.667  25.319   7.269  1.00 81.78      B    C  
ATOM   2060  CG  GLU B 247       1.756  24.091   7.366  1.00 75.47      B    C  
ATOM   2061  CD  GLU B 247       0.315  24.437   7.714  1.00 72.85      B    C  
ATOM   2062  OE1 GLU B 247      -0.577  23.664   7.291  1.00 66.54      B    O  
ATOM   2063  OE2 GLU B 247       0.001  25.432   8.402  1.00 70.59      B    O1-
ATOM   2064  N   PRO B 248       4.538  26.310   4.619  1.00 79.82      B    N  
ATOM   2065  CA  PRO B 248       5.076  27.473   3.956  1.00 75.88      B    C  
ATOM   2066  C   PRO B 248       4.324  28.710   4.451  1.00 73.87      B    C  
ATOM   2067  O   PRO B 248       3.097  28.795   4.366  1.00 68.15      B    O  
ATOM   2068  CB  PRO B 248       4.899  27.210   2.461  1.00 71.29      B    C  
ATOM   2069  CG  PRO B 248       3.731  26.230   2.391  1.00 70.58      B    C  
ATOM   2070  CD  PRO B 248       3.865  25.428   3.674  1.00 73.56      B    C  
ATOM   2071  N   LYS B 249       5.077  29.700   4.960  1.00 68.71      B    N  
ATOM   2072  CA  LYS B 249       4.505  30.983   5.359  1.00 65.65      B    C  
ATOM   2073  C   LYS B 249       3.999  31.686   4.107  1.00 63.62      B    C  
ATOM   2074  O   LYS B 249       4.786  32.041   3.239  1.00 57.88      B    O  
ATOM   2075  CB  LYS B 249       5.539  31.836   6.111  1.00 60.00      B    C  
ATOM   2076  CG  LYS B 249       5.890  31.224   7.474  1.00 53.80      B    C  
ATOM   2077  CD  LYS B 249       6.826  32.163   8.244  1.00 49.60      B    C  
ATOM   2078  CE  LYS B 249       7.146  31.558   9.620  1.00 43.25      B    C  
ATOM   2079  NZ  LYS B 249       7.992  32.462  10.416  1.00 39.40      B    N1+
ATOM   2080  N   THR B 250       2.691  31.899   4.040  1.00 59.01      B    N  
ATOM   2081  CA  THR B 250       2.007  32.534   2.907  1.00 56.58      B    C  
ATOM   2082  C   THR B 250       2.460  33.966   2.612  1.00 55.35      B    C  
ATOM   2083  O   THR B 250       2.230  34.435   1.511  1.00 51.29      B    O  
ATOM   2084  CB  THR B 250       0.485  32.575   3.145  1.00 52.01      B    C  
ATOM   2085  CG2 THR B 250      -0.220  31.368   2.544  1.00 46.36      B    C  
ATOM   2086  OG1 THR B 250       0.186  32.589   4.524  1.00 47.35      B    O  
ATOM   2087  N   GLU B 251       3.106  34.648   3.551  1.00 45.73      B    N  
ATOM   2088  CA  GLU B 251       3.492  36.057   3.367  1.00 44.66      B    C  
ATOM   2089  C   GLU B 251       4.476  36.269   2.211  1.00 44.85      B    C  
ATOM   2090  O   GLU B 251       4.302  37.201   1.425  1.00 41.54      B    O  
ATOM   2091  CB  GLU B 251       4.101  36.613   4.663  1.00 40.33      B    C  
ATOM   2092  CG  GLU B 251       3.072  36.807   5.779  1.00 35.32      B    C  
ATOM   2093  CD  GLU B 251       3.665  37.398   7.063  1.00 32.63      B    C  
ATOM   2094  OE1 GLU B 251       2.864  37.819   7.926  1.00 27.93      B    O  
ATOM   2095  OE2 GLU B 251       4.911  37.388   7.214  1.00 32.27      B    O1-
ATOM   2096  N   SER B 252       5.500  35.438   2.080  1.00 44.14      B    N  
ATOM   2097  CA  SER B 252       6.585  35.693   1.123  1.00 43.83      B    C  
ATOM   2098  C   SER B 252       6.285  35.272  -0.319  1.00 44.14      B    C  
ATOM   2099  O   SER B 252       7.201  35.246  -1.135  1.00 41.36      B    O  
ATOM   2100  CB  SER B 252       7.905  35.095   1.613  1.00 40.26      B    C  
ATOM   2101  OG  SER B 252       7.931  33.703   1.416  1.00 36.99      B    O  
ATOM   2102  N   TYR B 253       5.046  34.924  -0.657  1.00 43.52      B    N  
ATOM   2103  CA  TYR B 253       4.703  34.589  -2.040  1.00 42.71      B    C  
ATOM   2104  C   TYR B 253       4.618  35.815  -2.954  1.00 41.89      B    C  
ATOM   2105  O   TYR B 253       4.619  35.645  -4.168  1.00 39.58      B    O  
ATOM   2106  CB  TYR B 253       3.385  33.802  -2.086  1.00 39.64      B    C  
ATOM   2107  CG  TYR B 253       3.475  32.413  -1.510  1.00 37.43      B    C  
ATOM   2108  CD1 TYR B 253       4.420  31.496  -2.001  1.00 35.92      B    C  
ATOM   2109  CD2 TYR B 253       2.598  32.018  -0.483  1.00 34.90      B    C  
ATOM   2110  CE1 TYR B 253       4.495  30.200  -1.469  1.00 32.54      B    C  
ATOM   2111  CE2 TYR B 253       2.662  30.723   0.055  1.00 32.06      B    C  
ATOM   2112  CZ  TYR B 253       3.611  29.823  -0.445  1.00 32.24      B    C  
ATOM   2113  OH  TYR B 253       3.674  28.560   0.071  1.00 30.31      B    O  
ATOM   2114  N   GLY B 254       4.546  37.006  -2.396  1.00 37.61      B    N  
ATOM   2115  CA  GLY B 254       4.371  38.225  -3.182  1.00 37.41      B    C  
ATOM   2116  C   GLY B 254       5.549  38.546  -4.092  1.00 38.25      B    C  
ATOM   2117  O   GLY B 254       5.357  38.772  -5.283  1.00 36.15      B    O  
ATOM   2118  N   ASP B 255       6.769  38.550  -3.545  1.00 39.49      B    N  
ATOM   2119  CA  ASP B 255       7.954  39.052  -4.246  1.00 38.40      B    C  
ATOM   2120  C   ASP B 255       8.722  37.992  -5.047  1.00 38.21      B    C  
ATOM   2121  O   ASP B 255       9.804  38.273  -5.565  1.00 35.53      B    O  
ATOM   2122  CB  ASP B 255       8.884  39.764  -3.251  1.00 34.93      B    C  
ATOM   2123  CG  ASP B 255       8.660  41.271  -3.099  1.00 30.85      B    C  
ATOM   2124  OD1 ASP B 255       7.875  41.854  -3.871  1.00 30.25      B    O  
ATOM   2125  OD2 ASP B 255       9.307  41.834  -2.184  1.00 29.93      B    O1-
ATOM   2126  N   MET B 256       8.225  36.758  -5.149  1.00 43.47      B    N  
ATOM   2127  CA  MET B 256       8.841  35.847  -6.103  1.00 43.54      B    C  
ATOM   2128  C   MET B 256       8.509  36.342  -7.510  1.00 43.66      B    C  
ATOM   2129  O   MET B 256       7.403  36.147  -7.997  1.00 41.44      B    O  
ATOM   2130  CB  MET B 256       8.479  34.373  -5.864  1.00 40.34      B    C  
ATOM   2131  CG  MET B 256       9.554  33.714  -4.983  1.00 36.75      B    C  
ATOM   2132  SD  MET B 256       9.521  31.895  -4.919  1.00 35.22      B    S  
ATOM   2133  CE  MET B 256       8.242  31.645  -3.661  1.00 32.91      B    C  
ATOM   2134  N   ASN B 257       9.499  36.973  -8.130  1.00 38.57      B    N  
ATOM   2135  CA  ASN B 257       9.453  37.486  -9.487  1.00 38.22      B    C  
ATOM   2136  C   ASN B 257       8.783  36.460 -10.411  1.00 38.23      B    C  
ATOM   2137  O   ASN B 257       9.322  35.387 -10.655  1.00 35.87      B    O  
ATOM   2138  CB  ASN B 257      10.887  37.772  -9.975  1.00 34.76      B    C  
ATOM   2139  CG  ASN B 257      11.370  39.184  -9.673  1.00 30.96      B    C  
ATOM   2140  ND2 ASN B 257      12.660  39.420  -9.761  1.00 30.09      B    N  
ATOM   2141  OD1 ASN B 257      10.612  40.088  -9.398  1.00 30.27      B    O  
ATOM   2142  N   MET B 258       7.642  36.836 -10.963  1.00 42.57      B    N  
ATOM   2143  CA  MET B 258       6.935  36.085 -12.000  1.00 41.79      B    C  
ATOM   2144  C   MET B 258       7.779  35.858 -13.264  1.00 42.44      B    C  
ATOM   2145  O   MET B 258       7.381  35.062 -14.099  1.00 40.08      B    O  
ATOM   2146  CB  MET B 258       5.643  36.813 -12.393  1.00 38.02      B    C  
ATOM   2147  CG  MET B 258       4.459  36.518 -11.474  1.00 33.67      B    C  
ATOM   2148  SD  MET B 258       2.829  36.853 -12.264  1.00 31.11      B    S  
ATOM   2149  CE  MET B 258       2.780  38.648 -12.201  1.00 28.54      B    C  
ATOM   2150  N   GLU B 259       8.912  36.545 -13.415  1.00 39.99      B    N  
ATOM   2151  CA  GLU B 259       9.732  36.493 -14.634  1.00 39.78      B    C  
ATOM   2152  C   GLU B 259      10.251  35.085 -14.955  1.00 40.56      B    C  
ATOM   2153  O   GLU B 259      10.024  34.580 -16.049  1.00 37.79      B    O  
ATOM   2154  CB  GLU B 259      10.926  37.448 -14.529  1.00 36.02      B    C  
ATOM   2155  CG  GLU B 259      10.542  38.925 -14.634  1.00 31.98      B    C  
ATOM   2156  CD  GLU B 259      11.774  39.841 -14.680  1.00 30.75      B    C  
ATOM   2157  OE1 GLU B 259      11.643  40.940 -15.251  1.00 26.01      B    O  
ATOM   2158  OE2 GLU B 259      12.839  39.445 -14.141  1.00 30.93      B    O1-
ATOM   2159  N   ASN B 260      10.952  34.455 -14.003  1.00 49.00      B    N  
ATOM   2160  CA  ASN B 260      11.609  33.173 -14.241  1.00 49.52      B    C  
ATOM   2161  C   ASN B 260      10.732  31.967 -13.887  1.00 51.24      B    C  
ATOM   2162  O   ASN B 260      11.253  30.886 -13.593  1.00 47.63      B    O  
ATOM   2163  CB  ASN B 260      12.979  33.137 -13.541  1.00 44.74      B    C  
ATOM   2164  CG  ASN B 260      14.094  33.766 -14.351  1.00 39.87      B    C  
ATOM   2165  ND2 ASN B 260      15.244  33.935 -13.749  1.00 37.01      B    N  
ATOM   2166  OD1 ASN B 260      13.982  34.078 -15.513  1.00 37.72      B    O  
ATOM   2167  N   SER B 261       9.405  32.115 -13.889  1.00 54.06      B    N  
ATOM   2168  CA  SER B 261       8.540  30.944 -13.855  1.00 54.81      B    C  
ATOM   2169  C   SER B 261       8.734  30.201 -15.172  1.00 56.32      B    C  
ATOM   2170  O   SER B 261       8.164  30.578 -16.196  1.00 53.43      B    O  
ATOM   2171  CB  SER B 261       7.075  31.303 -13.579  1.00 50.84      B    C  
ATOM   2172  OG  SER B 261       6.502  32.058 -14.621  1.00 46.92      B    O  
ATOM   2173  N   THR B 262       9.593  29.180 -15.161  1.00 55.45      B    N  
ATOM   2174  CA  THR B 262       9.694  28.256 -16.282  1.00 57.75      B    C  
ATOM   2175  C   THR B 262       8.284  27.744 -16.568  1.00 61.16      B    C  
ATOM   2176  O   THR B 262       7.627  27.203 -15.690  1.00 57.14      B    O  
ATOM   2177  CB  THR B 262      10.647  27.097 -15.975  1.00 52.89      B    C  
ATOM   2178  CG2 THR B 262      12.108  27.538 -16.143  1.00 47.22      B    C  
ATOM   2179  OG1 THR B 262      10.501  26.666 -14.639  1.00 48.92      B    O  
ATOM   2180  N   ASN B 263       7.804  27.978 -17.786  1.00 61.73      B    N  
ATOM   2181  CA  ASN B 263       6.436  27.682 -18.205  1.00 63.66      B    C  
ATOM   2182  C   ASN B 263       6.076  26.193 -18.130  1.00 68.50      B    C  
ATOM   2183  O   ASN B 263       4.908  25.842 -18.313  1.00 63.17      B    O  
ATOM   2184  CB  ASN B 263       6.234  28.205 -19.639  1.00 56.00      B    C  
ATOM   2185  CG  ASN B 263       5.887  29.688 -19.718  1.00 50.76      B    C  
ATOM   2186  ND2 ASN B 263       6.118  30.300 -20.846  1.00 45.05      B    N  
ATOM   2187  OD1 ASN B 263       5.361  30.280 -18.802  1.00 46.20      B    O  
ATOM   2188  N   ASP B 264       7.066  25.327 -17.888  1.00 69.12      B    N  
ATOM   2189  CA  ASP B 264       6.835  23.906 -17.748  1.00 72.56      B    C  
ATOM   2190  C   ASP B 264       6.366  23.560 -16.315  1.00 74.32      B    C  
ATOM   2191  O   ASP B 264       7.118  23.730 -15.344  1.00 71.94      B    O  
ATOM   2192  CB  ASP B 264       8.087  23.126 -18.164  1.00 69.19      B    C  
ATOM   2193  CG  ASP B 264       7.913  21.619 -17.934  1.00 64.10      B    C  
ATOM   2194  OD1 ASP B 264       6.747  21.161 -17.891  1.00 58.78      B    O  
ATOM   2195  OD2 ASP B 264       8.935  20.958 -17.695  1.00 59.34      B    O1-
ATOM   2196  N   PRO B 265       5.127  23.048 -16.157  1.00 68.87      B    N  
ATOM   2197  CA  PRO B 265       4.605  22.592 -14.877  1.00 70.34      B    C  
ATOM   2198  C   PRO B 265       5.487  21.547 -14.200  1.00 73.47      B    C  
ATOM   2199  O   PRO B 265       5.562  21.527 -12.970  1.00 73.84      B    O  
ATOM   2200  CB  PRO B 265       3.222  22.017 -15.187  1.00 68.58      B    C  
ATOM   2201  CG  PRO B 265       2.809  22.738 -16.458  1.00 67.25      B    C  
ATOM   2202  CD  PRO B 265       4.128  22.909 -17.199  1.00 72.32      B    C  
ATOM   2203  N   VAL B 266       6.161  20.688 -14.966  1.00 74.50      B    N  
ATOM   2204  CA  VAL B 266       7.004  19.620 -14.430  1.00 75.67      B    C  
ATOM   2205  C   VAL B 266       8.233  20.201 -13.742  1.00 75.74      B    C  
ATOM   2206  O   VAL B 266       8.508  19.868 -12.588  1.00 75.09      B    O  
ATOM   2207  CB  VAL B 266       7.422  18.607 -15.515  1.00 73.55      B    C  
ATOM   2208  CG1 VAL B 266       8.243  17.481 -14.891  1.00 67.26      B    C  
ATOM   2209  CG2 VAL B 266       6.194  18.003 -16.194  1.00 68.39      B    C  
ATOM   2210  N   THR B 267       8.908  21.144 -14.375  1.00 73.70      B    N  
ATOM   2211  CA  THR B 267      10.052  21.859 -13.791  1.00 73.98      B    C  
ATOM   2212  C   THR B 267       9.661  22.577 -12.503  1.00 74.19      B    C  
ATOM   2213  O   THR B 267      10.367  22.489 -11.493  1.00 73.98      B    O  
ATOM   2214  CB  THR B 267      10.633  22.862 -14.796  1.00 73.04      B    C  
ATOM   2215  CG2 THR B 267      11.889  23.548 -14.260  1.00 67.21      B    C  
ATOM   2216  OG1 THR B 267      11.013  22.202 -15.972  1.00 68.47      B    O  
ATOM   2217  N   ASN B 268       8.491  23.213 -12.480  1.00 73.13      B    N  
ATOM   2218  CA  ASN B 268       7.979  23.875 -11.281  1.00 73.75      B    C  
ATOM   2219  C   ASN B 268       7.685  22.883 -10.140  1.00 73.01      B    C  
ATOM   2220  O   ASN B 268       7.946  23.197  -8.976  1.00 74.58      B    O  
ATOM   2221  CB  ASN B 268       6.727  24.672 -11.654  1.00 73.92      B    C  
ATOM   2222  CG  ASN B 268       7.043  25.933 -12.438  1.00 70.54      B    C  
ATOM   2223  ND2 ASN B 268       6.200  26.305 -13.367  1.00 65.22      B    N  
ATOM   2224  OD1 ASN B 268       8.014  26.621 -12.185  1.00 65.70      B    O  
ATOM   2225  N   ILE B 269       7.151  21.697 -10.455  1.00 75.82      B    N  
ATOM   2226  CA  ILE B 269       6.902  20.633  -9.471  1.00 74.39      B    C  
ATOM   2227  C   ILE B 269       8.227  20.101  -8.921  1.00 74.35      B    C  
ATOM   2228  O   ILE B 269       8.346  19.973  -7.702  1.00 74.45      B    O  
ATOM   2229  CB  ILE B 269       6.026  19.510 -10.069  1.00 72.89      B    C  
ATOM   2230  CG1 ILE B 269       4.581  20.016 -10.281  1.00 69.97      B    C  
ATOM   2231  CG2 ILE B 269       5.997  18.273  -9.151  1.00 69.10      B    C  
ATOM   2232  CD1 ILE B 269       3.756  19.134 -11.219  1.00 63.30      B    C  
ATOM   2233  N   CYS B 270       9.217  19.832  -9.776  1.00 69.62      B    N  
ATOM   2234  CA  CYS B 270      10.542  19.367  -9.366  1.00 71.38      B    C  
ATOM   2235  C   CYS B 270      11.221  20.375  -8.429  1.00 71.41      B    C  
ATOM   2236  O   CYS B 270      11.620  20.009  -7.330  1.00 72.52      B    O  
ATOM   2237  CB  CYS B 270      11.400  19.091 -10.609  1.00 70.67      B    C  
ATOM   2238  SG  CYS B 270      10.771  17.613 -11.471  1.00 66.18      B    S  
ATOM   2239  N   HIS B 271      11.224  21.658  -8.799  1.00 71.25      B    N  
ATOM   2240  CA  HIS B 271      11.828  22.704  -7.968  1.00 72.03      B    C  
ATOM   2241  C   HIS B 271      11.113  22.877  -6.611  1.00 72.50      B    C  
ATOM   2242  O   HIS B 271      11.742  23.092  -5.572  1.00 72.19      B    O  
ATOM   2243  CB  HIS B 271      11.830  24.000  -8.771  1.00 70.65      B    C  
ATOM   2244  CG  HIS B 271      12.792  25.006  -8.207  1.00 66.20      B    C  
ATOM   2245  CD2 HIS B 271      12.488  26.216  -7.636  1.00 57.74      B    C  
ATOM   2246  ND1 HIS B 271      14.157  24.862  -8.153  1.00 58.62      B    N  
ATOM   2247  CE1 HIS B 271      14.660  25.956  -7.568  1.00 54.42      B    C  
ATOM   2248  NE2 HIS B 271      13.682  26.804  -7.238  1.00 53.93      B    N  
ATOM   2249  N   ALA B 272       9.782  22.737  -6.607  1.00 69.19      B    N  
ATOM   2250  CA  ALA B 272       9.017  22.739  -5.366  1.00 69.31      B    C  
ATOM   2251  C   ALA B 272       9.334  21.517  -4.492  1.00 69.85      B    C  
ATOM   2252  O   ALA B 272       9.438  21.656  -3.274  1.00 69.20      B    O  
ATOM   2253  CB  ALA B 272       7.525  22.807  -5.698  1.00 68.56      B    C  
ATOM   2254  N   ALA B 273       9.505  20.335  -5.095  1.00 71.67      B    N  
ATOM   2255  CA  ALA B 273       9.860  19.110  -4.398  1.00 69.99      B    C  
ATOM   2256  C   ALA B 273      11.253  19.217  -3.760  1.00 70.23      B    C  
ATOM   2257  O   ALA B 273      11.376  18.945  -2.570  1.00 68.61      B    O  
ATOM   2258  CB  ALA B 273       9.742  17.921  -5.357  1.00 68.41      B    C  
ATOM   2259  N   ASP B 274      12.261  19.735  -4.473  1.00 71.78      B    N  
ATOM   2260  CA  ASP B 274      13.604  19.973  -3.934  1.00 70.91      B    C  
ATOM   2261  C   ASP B 274      13.582  20.874  -2.702  1.00 71.40      B    C  
ATOM   2262  O   ASP B 274      14.119  20.538  -1.643  1.00 71.24      B    O  
ATOM   2263  CB  ASP B 274      14.493  20.618  -4.999  1.00 68.50      B    C  
ATOM   2264  CG  ASP B 274      15.063  19.568  -5.936  1.00 63.39      B    C  
ATOM   2265  OD1 ASP B 274      15.535  18.536  -5.414  1.00 58.36      B    O  
ATOM   2266  OD2 ASP B 274      15.042  19.813  -7.151  1.00 57.64      B    O1-
ATOM   2267  N   LYS B 275      12.881  21.989  -2.800  1.00 71.93      B    N  
ATOM   2268  CA  LYS B 275      12.742  22.915  -1.673  1.00 72.35      B    C  
ATOM   2269  C   LYS B 275      12.045  22.252  -0.490  1.00 73.27      B    C  
ATOM   2270  O   LYS B 275      12.376  22.524   0.664  1.00 71.62      B    O  
ATOM   2271  CB  LYS B 275      12.016  24.171  -2.165  1.00 69.73      B    C  
ATOM   2272  CG  LYS B 275      12.150  25.319  -1.162  1.00 63.68      B    C  
ATOM   2273  CD  LYS B 275      11.520  26.577  -1.758  1.00 59.31      B    C  
ATOM   2274  CE  LYS B 275      11.722  27.766  -0.816  1.00 52.07      B    C  
ATOM   2275  NZ  LYS B 275      11.153  29.008  -1.404  1.00 45.76      B    N1+
ATOM   2276  N   GLN B 276      11.080  21.373  -0.747  1.00 72.97      B    N  
ATOM   2277  CA  GLN B 276      10.400  20.624   0.296  1.00 73.17      B    C  
ATOM   2278  C   GLN B 276      11.241  19.493   0.889  1.00 75.66      B    C  
ATOM   2279  O   GLN B 276      11.003  19.165   2.045  1.00 75.17      B    O  
ATOM   2280  CB  GLN B 276       9.054  20.075  -0.196  1.00 70.11      B    C  
ATOM   2281  CG  GLN B 276       7.985  21.165  -0.215  1.00 64.62      B    C  
ATOM   2282  CD  GLN B 276       6.622  20.606   0.199  1.00 59.33      B    C  
ATOM   2283  NE2 GLN B 276       6.058  21.092   1.286  1.00 51.03      B    N  
ATOM   2284  OE1 GLN B 276       6.029  19.739  -0.423  1.00 54.25      B    O  
ATOM   2285  N   LEU B 277      12.214  18.918   0.182  1.00 75.39      B    N  
ATOM   2286  CA  LEU B 277      13.104  17.895   0.731  1.00 76.08      B    C  
ATOM   2287  C   LEU B 277      13.931  18.430   1.904  1.00 76.98      B    C  
ATOM   2288  O   LEU B 277      14.011  17.780   2.939  1.00 76.13      B    O  
ATOM   2289  CB  LEU B 277      14.025  17.341  -0.367  1.00 73.99      B    C  
ATOM   2290  CG  LEU B 277      13.344  16.323  -1.292  1.00 69.38      B    C  
ATOM   2291  CD1 LEU B 277      14.233  16.036  -2.502  1.00 65.03      B    C  
ATOM   2292  CD2 LEU B 277      13.082  14.995  -0.576  1.00 64.62      B    C  
ATOM   2293  N   PHE B 278      14.455  19.664   1.804  1.00 75.37      B    N  
ATOM   2294  CA  PHE B 278      15.111  20.312   2.939  1.00 75.36      B    C  
ATOM   2295  C   PHE B 278      14.161  20.492   4.129  1.00 77.87      B    C  
ATOM   2296  O   PHE B 278      14.514  20.208   5.280  1.00 77.18      B    O  
ATOM   2297  CB  PHE B 278      15.675  21.664   2.505  1.00 71.65      B    C  
ATOM   2298  CG  PHE B 278      16.857  21.544   1.567  1.00 65.39      B    C  
ATOM   2299  CD1 PHE B 278      18.124  21.246   2.086  1.00 58.41      B    C  
ATOM   2300  CD2 PHE B 278      16.683  21.700   0.188  1.00 56.73      B    C  
ATOM   2301  CE1 PHE B 278      19.225  21.110   1.232  1.00 50.73      B    C  
ATOM   2302  CE2 PHE B 278      17.780  21.564  -0.678  1.00 49.60      B    C  
ATOM   2303  CZ  PHE B 278      19.052  21.269  -0.156  1.00 50.06      B    C  
ATOM   2304  N   THR B 279      12.933  20.911   3.853  1.00 81.21      B    N  
ATOM   2305  CA  THR B 279      11.902  21.081   4.882  1.00 83.53      B    C  
ATOM   2306  C   THR B 279      11.480  19.739   5.496  1.00 85.40      B    C  
ATOM   2307  O   THR B 279      11.126  19.685   6.666  1.00 85.59      B    O  
ATOM   2308  CB  THR B 279      10.673  21.798   4.305  1.00 82.13      B    C  
ATOM   2309  CG2 THR B 279       9.832  22.437   5.396  1.00 74.82      B    C  
ATOM   2310  OG1 THR B 279      11.042  22.861   3.451  1.00 76.06      B    O  
ATOM   2311  N   LEU B 280      11.546  18.663   4.711  1.00 83.84      B    N  
ATOM   2312  CA  LEU B 280      11.198  17.317   5.150  1.00 85.38      B    C  
ATOM   2313  C   LEU B 280      12.154  16.803   6.229  1.00 86.91      B    C  
ATOM   2314  O   LEU B 280      11.695  16.191   7.193  1.00 87.23      B    O  
ATOM   2315  CB  LEU B 280      11.205  16.379   3.931  1.00 84.86      B    C  
ATOM   2316  CG  LEU B 280      10.641  14.986   4.216  1.00 81.82      B    C  
ATOM   2317  CD1 LEU B 280       9.134  15.050   4.420  1.00 78.99      B    C  
ATOM   2318  CD2 LEU B 280      10.952  14.059   3.054  1.00 79.10      B    C  
ATOM   2319  N   VAL B 281      13.452  17.090   6.117  1.00 83.80      B    N  
ATOM   2320  CA  VAL B 281      14.442  16.739   7.147  1.00 83.96      B    C  
ATOM   2321  C   VAL B 281      14.127  17.455   8.459  1.00 86.01      B    C  
ATOM   2322  O   VAL B 281      14.139  16.834   9.516  1.00 86.45      B    O  
ATOM   2323  CB  VAL B 281      15.869  17.069   6.669  1.00 81.52      B    C  
ATOM   2324  CG1 VAL B 281      16.908  16.776   7.753  1.00 76.36      B    C  
ATOM   2325  CG2 VAL B 281      16.239  16.239   5.436  1.00 75.48      B    C  
ATOM   2326  N   GLU B 282      13.790  18.749   8.399  1.00 83.08      B    N  
ATOM   2327  CA  GLU B 282      13.407  19.515   9.588  1.00 84.00      B    C  
ATOM   2328  C   GLU B 282      12.076  19.042  10.188  1.00 86.79      B    C  
ATOM   2329  O   GLU B 282      11.920  19.044  11.414  1.00 87.32      B    O  
ATOM   2330  CB  GLU B 282      13.341  21.010   9.250  1.00 81.45      B    C  
ATOM   2331  CG  GLU B 282      14.740  21.629   9.059  1.00 71.73      B    C  
ATOM   2332  CD  GLU B 282      15.610  21.465  10.323  1.00 63.80      B    C  
ATOM   2333  OE1 GLU B 282      16.731  20.909  10.218  1.00 55.83      B    O  
ATOM   2334  OE2 GLU B 282      15.134  21.820  11.416  1.00 54.91      B    O1-
ATOM   2335  N   TRP B 283      11.142  18.600   9.354  1.00 90.15      B    N  
ATOM   2336  CA  TRP B 283       9.911  17.964   9.820  1.00 92.47      B    C  
ATOM   2337  C   TRP B 283      10.208  16.650  10.543  1.00 93.44      B    C  
ATOM   2338  O   TRP B 283       9.762  16.474  11.675  1.00 93.46      B    O  
ATOM   2339  CB  TRP B 283       8.952  17.758   8.642  1.00 93.36      B    C  
ATOM   2340  CG  TRP B 283       7.770  16.892   8.963  1.00 93.66      B    C  
ATOM   2341  CD1 TRP B 283       6.642  17.298   9.577  1.00 93.71      B    C  
ATOM   2342  CD2 TRP B 283       7.622  15.452   8.740  1.00 95.07      B    C  
ATOM   2343  CE2 TRP B 283       6.369  15.058   9.273  1.00 95.40      B    C  
ATOM   2344  CE3 TRP B 283       8.439  14.461   8.159  1.00 95.70      B    C  
ATOM   2345  NE1 TRP B 283       5.802  16.209   9.757  1.00 94.85      B    N  
ATOM   2346  CZ2 TRP B 283       5.929  13.714   9.242  1.00 95.74      B    C  
ATOM   2347  CZ3 TRP B 283       7.997  13.126   8.125  1.00 95.47      B    C  
ATOM   2348  CH2 TRP B 283       6.765  12.752   8.666  1.00 95.23      B    C  
ATOM   2349  N   ALA B 284      11.000  15.773   9.934  1.00 91.14      B    N  
ATOM   2350  CA  ALA B 284      11.320  14.466  10.499  1.00 90.80      B    C  
ATOM   2351  C   ALA B 284      12.008  14.587  11.873  1.00 91.43      B    C  
ATOM   2352  O   ALA B 284      11.617  13.898  12.809  1.00 91.99      B    O  
ATOM   2353  CB  ALA B 284      12.179  13.699   9.498  1.00 91.04      B    C  
ATOM   2354  N   LYS B 285      12.943  15.531  12.032  1.00 90.22      B    N  
ATOM   2355  CA  LYS B 285      13.610  15.810  13.316  1.00 89.56      B    C  
ATOM   2356  C   LYS B 285      12.645  16.222  14.439  1.00 90.88      B    C  
ATOM   2357  O   LYS B 285      12.989  16.091  15.612  1.00 90.95      B    O  
ATOM   2358  CB  LYS B 285      14.620  16.941  13.131  1.00 87.00      B    C  
ATOM   2359  CG  LYS B 285      15.881  16.526  12.362  1.00 80.57      B    C  
ATOM   2360  CD  LYS B 285      16.709  17.793  12.141  1.00 73.79      B    C  
ATOM   2361  CE  LYS B 285      17.947  17.564  11.283  1.00 65.96      B    C  
ATOM   2362  NZ  LYS B 285      18.515  18.878  10.917  1.00 60.46      B    N1+
ATOM   2363  N   ARG B 286      11.475  16.760  14.089  1.00 91.94      B    N  
ATOM   2364  CA  ARG B 286      10.443  17.165  15.047  1.00 92.24      B    C  
ATOM   2365  C   ARG B 286       9.490  16.033  15.413  1.00 93.32      B    C  
ATOM   2366  O   ARG B 286       8.757  16.166  16.389  1.00 93.88      B    O  
ATOM   2367  CB  ARG B 286       9.656  18.360  14.489  1.00 92.26      B    C  
ATOM   2368  CG  ARG B 286      10.502  19.627  14.395  1.00 89.52      B    C  
ATOM   2369  CD  ARG B 286       9.748  20.684  13.594  1.00 86.57      B    C  
ATOM   2370  NE  ARG B 286      10.522  21.919  13.442  1.00 81.59      B    N  
ATOM   2371  CZ  ARG B 286      10.522  22.978  14.248  1.00 76.07      B    C  
ATOM   2372  NH1 ARG B 286       9.794  23.007  15.336  1.00 68.83      B    N1+
ATOM   2373  NH2 ARG B 286      11.256  24.001  13.962  1.00 72.10      B    N  
ATOM   2374  N   ILE B 287       9.489  14.936  14.658  1.00 95.02      B    N  
ATOM   2375  CA  ILE B 287       8.709  13.748  14.992  1.00 96.10      B    C  
ATOM   2376  C   ILE B 287       9.358  13.060  16.203  1.00 96.06      B    C  
ATOM   2377  O   ILE B 287      10.565  12.803  16.174  1.00 96.15      B    O  
ATOM   2378  CB  ILE B 287       8.565  12.803  13.786  1.00 96.91      B    C  
ATOM   2379  CG1 ILE B 287       7.862  13.478  12.594  1.00 96.52      B    C  
ATOM   2380  CG2 ILE B 287       7.807  11.519  14.169  1.00 96.73      B    C  
ATOM   2381  CD1 ILE B 287       6.451  14.021  12.877  1.00 96.16      B    C  
ATOM   2382  N   PRO B 288       8.597  12.784  17.271  1.00 97.17      B    N  
ATOM   2383  CA  PRO B 288       9.146  12.149  18.462  1.00 97.04      B    C  
ATOM   2384  C   PRO B 288       9.908  10.866  18.140  1.00 96.91      B    C  
ATOM   2385  O   PRO B 288       9.460  10.069  17.323  1.00 96.37      B    O  
ATOM   2386  CB  PRO B 288       7.945  11.885  19.378  1.00 96.89      B    C  
ATOM   2387  CG  PRO B 288       6.943  12.962  18.965  1.00 96.17      B    C  
ATOM   2388  CD  PRO B 288       7.193  13.094  17.471  1.00 97.27      B    C  
ATOM   2389  N   HIS B 289      11.057  10.678  18.787  1.00 97.00      B    N  
ATOM   2390  CA  HIS B 289      11.949   9.514  18.661  1.00 96.70      B    C  
ATOM   2391  C   HIS B 289      12.644   9.332  17.307  1.00 96.40      B    C  
ATOM   2392  O   HIS B 289      13.548   8.505  17.226  1.00 95.28      B    O  
ATOM   2393  CB  HIS B 289      11.240   8.228  19.102  1.00 96.38      B    C  
ATOM   2394  CG  HIS B 289      10.563   8.350  20.439  1.00 95.84      B    C  
ATOM   2395  CD2 HIS B 289       9.226   8.518  20.663  1.00 87.72      B    C  
ATOM   2396  ND1 HIS B 289      11.209   8.386  21.653  1.00 87.35      B    N  
ATOM   2397  CE1 HIS B 289      10.273   8.563  22.598  1.00 88.69      B    C  
ATOM   2398  NE2 HIS B 289       9.061   8.649  22.034  1.00 90.15      B    N  
ATOM   2399  N   PHE B 290      12.331  10.100  16.257  1.00 95.05      B    N  
ATOM   2400  CA  PHE B 290      13.026   9.960  14.972  1.00 94.28      B    C  
ATOM   2401  C   PHE B 290      14.534  10.220  15.099  1.00 93.97      B    C  
ATOM   2402  O   PHE B 290      15.350   9.460  14.581  1.00 93.55      B    O  
ATOM   2403  CB  PHE B 290      12.403  10.891  13.932  1.00 93.06      B    C  
ATOM   2404  CG  PHE B 290      13.107  10.825  12.586  1.00 92.52      B    C  
ATOM   2405  CD1 PHE B 290      14.063  11.790  12.235  1.00 91.10      B    C  
ATOM   2406  CD2 PHE B 290      12.845   9.759  11.708  1.00 91.00      B    C  
ATOM   2407  CE1 PHE B 290      14.739  11.698  11.010  1.00 90.71      B    C  
ATOM   2408  CE2 PHE B 290      13.516   9.666  10.483  1.00 90.74      B    C  
ATOM   2409  CZ  PHE B 290      14.465  10.638  10.131  1.00 91.40      B    C  
ATOM   2410  N   SER B 291      14.908  11.283  15.827  1.00 91.70      B    N  
ATOM   2411  CA  SER B 291      16.310  11.654  16.044  1.00 89.78      B    C  
ATOM   2412  C   SER B 291      17.067  10.721  16.994  1.00 89.27      B    C  
ATOM   2413  O   SER B 291      18.285  10.844  17.085  1.00 88.03      B    O  
ATOM   2414  CB  SER B 291      16.404  13.087  16.560  1.00 87.61      B    C  
ATOM   2415  OG  SER B 291      15.786  13.983  15.651  1.00 82.00      B    O  
ATOM   2416  N   ASP B 292      16.369   9.817  17.681  1.00 93.10      B    N  
ATOM   2417  CA  ASP B 292      16.984   8.820  18.567  1.00 92.21      B    C  
ATOM   2418  C   ASP B 292      17.452   7.586  17.777  1.00 92.41      B    C  
ATOM   2419  O   ASP B 292      18.301   6.832  18.249  1.00 91.43      B    O  
ATOM   2420  CB  ASP B 292      15.994   8.405  19.678  1.00 91.57      B    C  
ATOM   2421  CG  ASP B 292      15.474   9.568  20.545  1.00 90.04      B    C  
ATOM   2422  OD1 ASP B 292      16.206  10.566  20.719  1.00 86.35      B    O  
ATOM   2423  OD2 ASP B 292      14.333   9.451  21.034  1.00 86.63      B    O1-
ATOM   2424  N   LEU B 293      16.946   7.400  16.549  1.00 93.34      B    N  
ATOM   2425  CA  LEU B 293      17.427   6.377  15.623  1.00 93.05      B    C  
ATOM   2426  C   LEU B 293      18.861   6.680  15.179  1.00 91.92      B    C  
ATOM   2427  O   LEU B 293      19.318   7.824  15.186  1.00 90.78      B    O  
ATOM   2428  CB  LEU B 293      16.497   6.301  14.397  1.00 94.15      B    C  
ATOM   2429  CG  LEU B 293      15.040   5.923  14.697  1.00 94.13      B    C  
ATOM   2430  CD1 LEU B 293      14.219   6.006  13.412  1.00 93.25      B    C  
ATOM   2431  CD2 LEU B 293      14.917   4.497  15.247  1.00 93.05      B    C  
ATOM   2432  N   THR B 294      19.569   5.650  14.703  1.00 90.76      B    N  
ATOM   2433  CA  THR B 294      20.886   5.857  14.097  1.00 89.61      B    C  
ATOM   2434  C   THR B 294      20.778   6.783  12.886  1.00 89.30      B    C  
ATOM   2435  O   THR B 294      19.767   6.797  12.181  1.00 89.15      B    O  
ATOM   2436  CB  THR B 294      21.575   4.544  13.696  1.00 89.41      B    C  
ATOM   2437  CG2 THR B 294      21.633   3.518  14.829  1.00 85.87      B    C  
ATOM   2438  OG1 THR B 294      20.941   3.958  12.595  1.00 86.94      B    O  
ATOM   2439  N   LEU B 295      21.834   7.548  12.599  1.00 86.57      B    N  
ATOM   2440  CA  LEU B 295      21.842   8.452  11.439  1.00 85.39      B    C  
ATOM   2441  C   LEU B 295      21.624   7.689  10.125  1.00 85.26      B    C  
ATOM   2442  O   LEU B 295      20.956   8.200   9.226  1.00 84.23      B    O  
ATOM   2443  CB  LEU B 295      23.170   9.221  11.430  1.00 82.34      B    C  
ATOM   2444  CG  LEU B 295      23.282  10.260  10.294  1.00 74.58      B    C  
ATOM   2445  CD1 LEU B 295      22.258  11.381  10.443  1.00 66.63      B    C  
ATOM   2446  CD2 LEU B 295      24.675  10.879  10.307  1.00 67.15      B    C  
ATOM   2447  N   GLU B 296      22.172   6.476  10.016  1.00 85.12      B    N  
ATOM   2448  CA  GLU B 296      21.976   5.612   8.853  1.00 85.43      B    C  
ATOM   2449  C   GLU B 296      20.506   5.238   8.682  1.00 86.61      B    C  
ATOM   2450  O   GLU B 296      19.953   5.402   7.590  1.00 86.02      B    O  
ATOM   2451  CB  GLU B 296      22.856   4.358   8.980  1.00 83.56      B    C  
ATOM   2452  CG  GLU B 296      24.342   4.705   8.828  1.00 75.69      B    C  
ATOM   2453  CD  GLU B 296      25.284   3.500   8.963  1.00 65.41      B    C  
ATOM   2454  OE1 GLU B 296      26.476   3.674   8.622  1.00 58.23      B    O  
ATOM   2455  OE2 GLU B 296      24.837   2.432   9.437  1.00 59.12      B    O1-
ATOM   2456  N   ASP B 297      19.822   4.837   9.761  1.00 89.89      B    N  
ATOM   2457  CA  ASP B 297      18.401   4.498   9.726  1.00 90.77      B    C  
ATOM   2458  C   ASP B 297      17.529   5.728   9.424  1.00 90.70      B    C  
ATOM   2459  O   ASP B 297      16.604   5.643   8.623  1.00 90.85      B    O  
ATOM   2460  CB  ASP B 297      17.982   3.832  11.046  1.00 92.13      B    C  
ATOM   2461  CG  ASP B 297      18.502   2.401  11.217  1.00 92.29      B    C  
ATOM   2462  OD1 ASP B 297      19.016   1.797  10.244  1.00 89.74      B    O  
ATOM   2463  OD2 ASP B 297      18.378   1.852  12.332  1.00 89.87      B    O1-
ATOM   2464  N   GLN B 298      17.875   6.906   9.967  1.00 89.65      B    N  
ATOM   2465  CA  GLN B 298      17.190   8.162   9.629  1.00 88.44      B    C  
ATOM   2466  C   GLN B 298      17.274   8.460   8.125  1.00 87.89      B    C  
ATOM   2467  O   GLN B 298      16.266   8.812   7.498  1.00 87.06      B    O  
ATOM   2468  CB  GLN B 298      17.793   9.334  10.419  1.00 88.43      B    C  
ATOM   2469  CG  GLN B 298      17.499   9.293  11.922  1.00 87.79      B    C  
ATOM   2470  CD  GLN B 298      18.157  10.446  12.675  1.00 87.54      B    C  
ATOM   2471  NE2 GLN B 298      18.731  10.200  13.827  1.00 82.40      B    N  
ATOM   2472  OE1 GLN B 298      18.168  11.589  12.243  1.00 84.04      B    O  
ATOM   2473  N   VAL B 299      18.453   8.299   7.522  1.00 87.21      B    N  
ATOM   2474  CA  VAL B 299      18.653   8.488   6.082  1.00 85.25      B    C  
ATOM   2475  C   VAL B 299      17.873   7.449   5.278  1.00 85.63      B    C  
ATOM   2476  O   VAL B 299      17.238   7.814   4.286  1.00 85.65      B    O  
ATOM   2477  CB  VAL B 299      20.152   8.455   5.728  1.00 82.84      B    C  
ATOM   2478  CG1 VAL B 299      20.402   8.430   4.221  1.00 78.19      B    C  
ATOM   2479  CG2 VAL B 299      20.862   9.701   6.271  1.00 77.47      B    C  
ATOM   2480  N   ILE B 300      17.874   6.186   5.691  1.00 87.24      B    N  
ATOM   2481  CA  ILE B 300      17.126   5.112   5.033  1.00 87.73      B    C  
ATOM   2482  C   ILE B 300      15.624   5.413   5.035  1.00 87.66      B    C  
ATOM   2483  O   ILE B 300      14.988   5.341   3.986  1.00 87.86      B    O  
ATOM   2484  CB  ILE B 300      17.457   3.754   5.688  1.00 88.27      B    C  
ATOM   2485  CG1 ILE B 300      18.883   3.316   5.283  1.00 87.56      B    C  
ATOM   2486  CG2 ILE B 300      16.438   2.667   5.300  1.00 88.07      B    C  
ATOM   2487  CD1 ILE B 300      19.444   2.181   6.138  1.00 85.58      B    C  
ATOM   2488  N   LEU B 301      15.061   5.806   6.181  1.00 91.71      B    N  
ATOM   2489  CA  LEU B 301      13.641   6.119   6.303  1.00 92.19      B    C  
ATOM   2490  C   LEU B 301      13.235   7.321   5.437  1.00 90.77      B    C  
ATOM   2491  O   LEU B 301      12.211   7.273   4.755  1.00 90.19      B    O  
ATOM   2492  CB  LEU B 301      13.294   6.380   7.771  1.00 93.94      B    C  
ATOM   2493  CG  LEU B 301      13.346   5.139   8.677  1.00 94.33      B    C  
ATOM   2494  CD1 LEU B 301      13.000   5.560  10.108  1.00 94.01      B    C  
ATOM   2495  CD2 LEU B 301      12.371   4.051   8.236  1.00 94.10      B    C  
ATOM   2496  N   LEU B 302      14.054   8.371   5.420  1.00 89.04      B    N  
ATOM   2497  CA  LEU B 302      13.799   9.528   4.567  1.00 87.38      B    C  
ATOM   2498  C   LEU B 302      13.887   9.170   3.083  1.00 85.16      B    C  
ATOM   2499  O   LEU B 302      12.992   9.539   2.327  1.00 83.85      B    O  
ATOM   2500  CB  LEU B 302      14.767  10.671   4.929  1.00 87.63      B    C  
ATOM   2501  CG  LEU B 302      14.411  11.381   6.250  1.00 87.14      B    C  
ATOM   2502  CD1 LEU B 302      15.543  12.333   6.630  1.00 85.15      B    C  
ATOM   2503  CD2 LEU B 302      13.121  12.188   6.140  1.00 85.51      B    C  
ATOM   2504  N   ARG B 303      14.893   8.387   2.672  1.00 86.32      B    N  
ATOM   2505  CA  ARG B 303      15.021   7.906   1.281  1.00 84.61      B    C  
ATOM   2506  C   ARG B 303      13.867   7.000   0.863  1.00 85.13      B    C  
ATOM   2507  O   ARG B 303      13.436   7.081  -0.274  1.00 84.42      B    O  
ATOM   2508  CB  ARG B 303      16.351   7.168   1.096  1.00 81.88      B    C  
ATOM   2509  CG  ARG B 303      17.513   8.150   0.913  1.00 71.12      B    C  
ATOM   2510  CD  ARG B 303      18.822   7.379   0.714  1.00 65.77      B    C  
ATOM   2511  NE  ARG B 303      19.936   8.288   0.420  1.00 57.90      B    N  
ATOM   2512  CZ  ARG B 303      21.207   7.942   0.341  1.00 50.31      B    C  
ATOM   2513  NH1 ARG B 303      21.600   6.714   0.559  1.00 46.51      B    N1+
ATOM   2514  NH2 ARG B 303      22.105   8.824   0.025  1.00 43.49      B    N  
ATOM   2515  N   ALA B 304      13.361   6.172   1.762  1.00 87.80      B    N  
ATOM   2516  CA  ALA B 304      12.248   5.283   1.452  1.00 88.06      B    C  
ATOM   2517  C   ALA B 304      10.899   6.019   1.366  1.00 88.59      B    C  
ATOM   2518  O   ALA B 304      10.033   5.628   0.583  1.00 88.21      B    O  
ATOM   2519  CB  ALA B 304      12.217   4.173   2.504  1.00 88.50      B    C  
ATOM   2520  N   GLY B 305      10.710   7.077   2.167  1.00 90.06      B    N  
ATOM   2521  CA  GLY B 305       9.405   7.711   2.352  1.00 90.30      B    C  
ATOM   2522  C   GLY B 305       9.224   9.089   1.724  1.00 90.25      B    C  
ATOM   2523  O   GLY B 305       8.095   9.570   1.678  1.00 89.44      B    O  
ATOM   2524  N   TRP B 306      10.293   9.756   1.270  1.00 87.36      B    N  
ATOM   2525  CA  TRP B 306      10.239  11.183   0.900  1.00 85.36      B    C  
ATOM   2526  C   TRP B 306       9.148  11.519  -0.121  1.00 86.60      B    C  
ATOM   2527  O   TRP B 306       8.425  12.493   0.050  1.00 86.12      B    O  
ATOM   2528  CB  TRP B 306      11.598  11.643   0.377  1.00 82.08      B    C  
ATOM   2529  CG  TRP B 306      11.961  11.138  -0.990  1.00 79.03      B    C  
ATOM   2530  CD1 TRP B 306      12.628   9.995  -1.258  1.00 73.00      B    C  
ATOM   2531  CD2 TRP B 306      11.655  11.738  -2.290  1.00 75.07      B    C  
ATOM   2532  CE2 TRP B 306      12.174  10.878  -3.301  1.00 71.37      B    C  
ATOM   2533  CE3 TRP B 306      11.006  12.916  -2.697  1.00 69.23      B    C  
ATOM   2534  NE1 TRP B 306      12.756   9.833  -2.624  1.00 69.78      B    N  
ATOM   2535  CZ2 TRP B 306      12.045  11.170  -4.678  1.00 67.88      B    C  
ATOM   2536  CZ3 TRP B 306      10.875  13.212  -4.067  1.00 68.31      B    C  
ATOM   2537  CH2 TRP B 306      11.385  12.345  -5.043  1.00 67.64      B    C  
ATOM   2538  N   ASN B 307       8.989  10.691  -1.143  1.00 85.05      B    N  
ATOM   2539  CA  ASN B 307       8.005  10.881  -2.199  1.00 85.16      B    C  
ATOM   2540  C   ASN B 307       6.575  10.853  -1.653  1.00 86.72      B    C  
ATOM   2541  O   ASN B 307       5.817  11.797  -1.860  1.00 86.66      B    O  
ATOM   2542  CB  ASN B 307       8.231   9.821  -3.293  1.00 82.17      B    C  
ATOM   2543  CG  ASN B 307       8.054   8.393  -2.791  1.00 76.25      B    C  
ATOM   2544  ND2 ASN B 307       7.531   7.505  -3.608  1.00 66.95      B    N  
ATOM   2545  OD1 ASN B 307       8.354   8.057  -1.668  1.00 65.74      B    O  
ATOM   2546  N   GLU B 308       6.220   9.823  -0.878  1.00 89.12      B    N  
ATOM   2547  CA  GLU B 308       4.900   9.715  -0.256  1.00 90.55      B    C  
ATOM   2548  C   GLU B 308       4.658  10.857   0.744  1.00 90.36      B    C  
ATOM   2549  O   GLU B 308       3.570  11.421   0.793  1.00 89.80      B    O  
ATOM   2550  CB  GLU B 308       4.764   8.367   0.465  1.00 91.73      B    C  
ATOM   2551  CG  GLU B 308       4.766   7.155  -0.479  1.00 91.21      B    C  
ATOM   2552  CD  GLU B 308       4.539   5.850   0.297  1.00 91.64      B    C  
ATOM   2553  OE1 GLU B 308       5.439   4.994   0.331  1.00 88.19      B    O  
ATOM   2554  OE2 GLU B 308       3.445   5.669   0.873  1.00 89.48      B    O1-
ATOM   2555  N   LEU B 309       5.685  11.238   1.512  1.00 90.96      B    N  
ATOM   2556  CA  LEU B 309       5.615  12.309   2.504  1.00 91.31      B    C  
ATOM   2557  C   LEU B 309       5.335  13.676   1.853  1.00 90.37      B    C  
ATOM   2558  O   LEU B 309       4.508  14.439   2.353  1.00 89.49      B    O  
ATOM   2559  CB  LEU B 309       6.925  12.346   3.306  1.00 92.58      B    C  
ATOM   2560  CG  LEU B 309       7.144  11.133   4.237  1.00 92.96      B    C  
ATOM   2561  CD1 LEU B 309       8.571  11.143   4.785  1.00 92.00      B    C  
ATOM   2562  CD2 LEU B 309       6.182  11.144   5.417  1.00 92.12      B    C  
ATOM   2563  N   LEU B 310       5.990  13.971   0.720  1.00 85.73      B    N  
ATOM   2564  CA  LEU B 310       5.768  15.198  -0.042  1.00 84.96      B    C  
ATOM   2565  C   LEU B 310       4.404  15.196  -0.733  1.00 85.31      B    C  
ATOM   2566  O   LEU B 310       3.682  16.193  -0.672  1.00 85.33      B    O  
ATOM   2567  CB  LEU B 310       6.900  15.396  -1.065  1.00 83.11      B    C  
ATOM   2568  CG  LEU B 310       8.293  15.681  -0.477  1.00 78.46      B    C  
ATOM   2569  CD1 LEU B 310       9.274  15.961  -1.616  1.00 74.15      B    C  
ATOM   2570  CD2 LEU B 310       8.309  16.870   0.477  1.00 73.75      B    C  
ATOM   2571  N   ILE B 311       4.011  14.065  -1.339  1.00 85.16      B    N  
ATOM   2572  CA  ILE B 311       2.709  13.920  -2.013  1.00 86.23      B    C  
ATOM   2573  C   ILE B 311       1.566  14.083  -1.010  1.00 87.32      B    C  
ATOM   2574  O   ILE B 311       0.624  14.828  -1.289  1.00 87.53      B    O  
ATOM   2575  CB  ILE B 311       2.632  12.569  -2.762  1.00 85.75      B    C  
ATOM   2576  CG1 ILE B 311       3.619  12.562  -3.950  1.00 84.81      B    C  
ATOM   2577  CG2 ILE B 311       1.205  12.311  -3.291  1.00 84.99      B    C  
ATOM   2578  CD1 ILE B 311       3.899  11.149  -4.473  1.00 82.34      B    C  
ATOM   2579  N   ALA B 312       1.648  13.465   0.167  1.00 90.25      B    N  
ATOM   2580  CA  ALA B 312       0.651  13.644   1.218  1.00 91.49      B    C  
ATOM   2581  C   ALA B 312       0.532  15.125   1.631  1.00 91.18      B    C  
ATOM   2582  O   ALA B 312      -0.577  15.660   1.711  1.00 90.88      B    O  
ATOM   2583  CB  ALA B 312       1.024  12.754   2.410  1.00 92.99      B    C  
ATOM   2584  N   SER B 313       1.663  15.811   1.797  1.00 89.26      B    N  
ATOM   2585  CA  SER B 313       1.709  17.230   2.166  1.00 88.97      B    C  
ATOM   2586  C   SER B 313       1.031  18.126   1.131  1.00 88.79      B    C  
ATOM   2587  O   SER B 313       0.142  18.905   1.482  1.00 88.34      B    O  
ATOM   2588  CB  SER B 313       3.151  17.689   2.370  1.00 88.49      B    C  
ATOM   2589  OG  SER B 313       3.387  17.984   3.720  1.00 80.36      B    O  
ATOM   2590  N   PHE B 314       1.417  18.050  -0.148  1.00 83.87      B    N  
ATOM   2591  CA  PHE B 314       0.817  18.919  -1.152  1.00 83.10      B    C  
ATOM   2592  C   PHE B 314      -0.632  18.534  -1.468  1.00 85.07      B    C  
ATOM   2593  O   PHE B 314      -1.425  19.419  -1.752  1.00 84.85      B    O  
ATOM   2594  CB  PHE B 314       1.691  19.044  -2.410  1.00 79.52      B    C  
ATOM   2595  CG  PHE B 314       1.689  17.867  -3.355  1.00 76.13      B    C  
ATOM   2596  CD1 PHE B 314       2.873  17.148  -3.585  1.00 67.93      B    C  
ATOM   2597  CD2 PHE B 314       0.534  17.521  -4.078  1.00 68.25      B    C  
ATOM   2598  CE1 PHE B 314       2.891  16.075  -4.479  1.00 62.57      B    C  
ATOM   2599  CE2 PHE B 314       0.543  16.434  -4.967  1.00 61.81      B    C  
ATOM   2600  CZ  PHE B 314       1.720  15.705  -5.165  1.00 61.73      B    C  
ATOM   2601  N   SER B 315      -0.996  17.249  -1.363  1.00 85.01      B    N  
ATOM   2602  CA  SER B 315      -2.379  16.803  -1.555  1.00 86.87      B    C  
ATOM   2603  C   SER B 315      -3.297  17.411  -0.505  1.00 88.17      B    C  
ATOM   2604  O   SER B 315      -4.301  18.018  -0.849  1.00 88.33      B    O  
ATOM   2605  CB  SER B 315      -2.484  15.273  -1.513  1.00 87.28      B    C  
ATOM   2606  OG  SER B 315      -1.710  14.696  -2.537  1.00 84.11      B    O  
ATOM   2607  N   HIS B 316      -2.915  17.346   0.770  1.00 90.37      B    N  
ATOM   2608  CA  HIS B 316      -3.689  17.946   1.854  1.00 91.51      B    C  
ATOM   2609  C   HIS B 316      -3.769  19.473   1.721  1.00 90.49      B    C  
ATOM   2610  O   HIS B 316      -4.847  20.057   1.870  1.00 89.73      B    O  
ATOM   2611  CB  HIS B 316      -3.084  17.534   3.193  1.00 92.96      B    C  
ATOM   2612  CG  HIS B 316      -3.897  18.011   4.361  1.00 93.51      B    C  
ATOM   2613  CD2 HIS B 316      -4.931  17.331   4.965  1.00 86.87      B    C  
ATOM   2614  ND1 HIS B 316      -3.770  19.226   5.001  1.00 86.73      B    N  
ATOM   2615  CE1 HIS B 316      -4.694  19.277   5.971  1.00 88.75      B    C  
ATOM   2616  NE2 HIS B 316      -5.418  18.143   5.985  1.00 90.09      B    N  
ATOM   2617  N   ARG B 317      -2.669  20.120   1.359  1.00 87.12      B    N  
ATOM   2618  CA  ARG B 317      -2.640  21.573   1.111  1.00 86.30      B    C  
ATOM   2619  C   ARG B 317      -3.543  21.995  -0.055  1.00 85.70      B    C  
ATOM   2620  O   ARG B 317      -4.066  23.102  -0.056  1.00 84.29      B    O  
ATOM   2621  CB  ARG B 317      -1.176  21.993   0.895  1.00 84.39      B    C  
ATOM   2622  CG  ARG B 317      -1.005  23.513   0.808  1.00 79.28      B    C  
ATOM   2623  CD  ARG B 317       0.472  23.925   0.857  1.00 79.21      B    C  
ATOM   2624  NE  ARG B 317       1.270  23.255  -0.175  1.00 75.15      B    N  
ATOM   2625  CZ  ARG B 317       2.380  22.560  -0.005  1.00 72.97      B    C  
ATOM   2626  NH1 ARG B 317       2.966  22.447   1.146  1.00 66.63      B    N1+
ATOM   2627  NH2 ARG B 317       2.926  21.957  -1.006  1.00 66.77      B    N  
ATOM   2628  N   SER B 318      -3.768  21.098  -1.015  1.00 84.99      B    N  
ATOM   2629  CA  SER B 318      -4.574  21.353  -2.208  1.00 85.16      B    C  
ATOM   2630  C   SER B 318      -6.075  21.143  -2.003  1.00 85.20      B    C  
ATOM   2631  O   SER B 318      -6.852  21.430  -2.906  1.00 83.58      B    O  
ATOM   2632  CB  SER B 318      -4.068  20.504  -3.371  1.00 83.55      B    C  
ATOM   2633  OG  SER B 318      -2.700  20.789  -3.584  1.00 79.97      B    O  
ATOM   2634  N   VAL B 319      -6.516  20.699  -0.816  1.00 85.99      B    N  
ATOM   2635  CA  VAL B 319      -7.947  20.491  -0.503  1.00 86.30      B    C  
ATOM   2636  C   VAL B 319      -8.781  21.769  -0.700  1.00 85.14      B    C  
ATOM   2637  O   VAL B 319      -9.950  21.699  -1.073  1.00 82.66      B    O  
ATOM   2638  CB  VAL B 319      -8.088  19.964   0.940  1.00 85.74      B    C  
ATOM   2639  CG1 VAL B 319      -9.516  20.016   1.478  1.00 78.47      B    C  
ATOM   2640  CG2 VAL B 319      -7.621  18.506   1.018  1.00 80.21      B    C  
ATOM   2641  N   SER B 320      -8.183  22.932  -0.472  1.00 84.33      B    N  
ATOM   2642  CA  SER B 320      -8.835  24.227  -0.651  1.00 81.89      B    C  
ATOM   2643  C   SER B 320      -8.922  24.695  -2.106  1.00 81.69      B    C  
ATOM   2644  O   SER B 320      -9.594  25.686  -2.383  1.00 77.45      B    O  
ATOM   2645  CB  SER B 320      -8.093  25.286   0.179  1.00 78.29      B    C  
ATOM   2646  OG  SER B 320      -6.736  25.347  -0.199  1.00 70.49      B    O  
ATOM   2647  N   VAL B 321      -8.250  24.004  -3.018  1.00 79.60      B    N  
ATOM   2648  CA  VAL B 321      -8.150  24.387  -4.428  1.00 77.45      B    C  
ATOM   2649  C   VAL B 321      -9.070  23.512  -5.267  1.00 77.35      B    C  
ATOM   2650  O   VAL B 321      -9.332  22.349  -4.950  1.00 74.39      B    O  
ATOM   2651  CB  VAL B 321      -6.692  24.341  -4.915  1.00 73.50      B    C  
ATOM   2652  CG1 VAL B 321      -6.569  25.102  -6.221  1.00 65.72      B    C  
ATOM   2653  CG2 VAL B 321      -5.718  25.002  -3.932  1.00 68.07      B    C  
ATOM   2654  N   GLN B 322      -9.610  24.065  -6.357  1.00 76.13      B    N  
ATOM   2655  CA  GLN B 322     -10.444  23.323  -7.292  1.00 75.71      B    C  
ATOM   2656  C   GLN B 322      -9.624  22.916  -8.518  1.00 76.34      B    C  
ATOM   2657  O   GLN B 322      -8.969  23.760  -9.121  1.00 70.95      B    O  
ATOM   2658  CB  GLN B 322     -11.675  24.167  -7.639  1.00 70.66      B    C  
ATOM   2659  CG  GLN B 322     -12.741  23.337  -8.365  1.00 62.64      B    C  
ATOM   2660  CD  GLN B 322     -14.071  24.065  -8.521  1.00 54.78      B    C  
ATOM   2661  NE2 GLN B 322     -15.050  23.430  -9.121  1.00 47.86      B    N  
ATOM   2662  OE1 GLN B 322     -14.267  25.193  -8.102  1.00 49.36      B    O  
ATOM   2663  N   ASP B 323      -9.654  21.622  -8.862  1.00 72.78      B    N  
ATOM   2664  CA  ASP B 323      -9.006  21.034 -10.045  1.00 73.27      B    C  
ATOM   2665  C   ASP B 323      -7.522  21.417 -10.216  1.00 74.44      B    C  
ATOM   2666  O   ASP B 323      -7.030  21.642 -11.319  1.00 69.16      B    O  
ATOM   2667  CB  ASP B 323      -9.854  21.281 -11.303  1.00 69.14      B    C  
ATOM   2668  CG  ASP B 323     -11.236  20.617 -11.217  1.00 63.58      B    C  
ATOM   2669  OD1 ASP B 323     -11.334  19.569 -10.547  1.00 58.04      B    O  
ATOM   2670  OD2 ASP B 323     -12.175  21.162 -11.835  1.00 58.57      B    O1-
ATOM   2671  N   GLY B 324      -6.809  21.483  -9.092  1.00 74.66      B    N  
ATOM   2672  CA  GLY B 324      -5.409  21.856  -9.073  1.00 74.80      B    C  
ATOM   2673  C   GLY B 324      -4.683  21.370  -7.829  1.00 76.57      B    C  
ATOM   2674  O   GLY B 324      -5.287  20.889  -6.872  1.00 74.32      B    O  
ATOM   2675  N   ILE B 325      -3.368  21.515  -7.839  1.00 75.00      B    N  
ATOM   2676  CA  ILE B 325      -2.506  21.294  -6.685  1.00 74.34      B    C  
ATOM   2677  C   ILE B 325      -1.786  22.585  -6.318  1.00 74.12      B    C  
ATOM   2678  O   ILE B 325      -1.356  23.354  -7.183  1.00 73.74      B    O  
ATOM   2679  CB  ILE B 325      -1.524  20.118  -6.889  1.00 72.06      B    C  
ATOM   2680  CG1 ILE B 325      -0.570  20.332  -8.078  1.00 66.97      B    C  
ATOM   2681  CG2 ILE B 325      -2.323  18.808  -7.021  1.00 65.79      B    C  
ATOM   2682  CD1 ILE B 325       0.534  19.275  -8.199  1.00 61.17      B    C  
ATOM   2683  N   LEU B 326      -1.649  22.814  -5.018  1.00 69.74      B    N  
ATOM   2684  CA  LEU B 326      -0.917  23.955  -4.477  1.00 71.99      B    C  
ATOM   2685  C   LEU B 326       0.470  23.498  -4.032  1.00 71.68      B    C  
ATOM   2686  O   LEU B 326       0.628  22.783  -3.035  1.00 71.00      B    O  
ATOM   2687  CB  LEU B 326      -1.748  24.582  -3.350  1.00 70.55      B    C  
ATOM   2688  CG  LEU B 326      -1.181  25.927  -2.865  1.00 63.91      B    C  
ATOM   2689  CD1 LEU B 326      -1.298  27.017  -3.922  1.00 59.78      B    C  
ATOM   2690  CD2 LEU B 326      -1.949  26.394  -1.625  1.00 61.67      B    C  
ATOM   2691  N   LEU B 327       1.489  23.930  -4.763  1.00 71.95      B    N  
ATOM   2692  CA  LEU B 327       2.885  23.647  -4.436  1.00 70.61      B    C  
ATOM   2693  C   LEU B 327       3.326  24.448  -3.212  1.00 69.61      B    C  
ATOM   2694  O   LEU B 327       2.749  25.479  -2.866  1.00 67.84      B    O  
ATOM   2695  CB  LEU B 327       3.772  23.920  -5.658  1.00 68.45      B    C  
ATOM   2696  CG  LEU B 327       3.418  23.125  -6.934  1.00 65.78      B    C  
ATOM   2697  CD1 LEU B 327       4.422  23.466  -8.033  1.00 62.97      B    C  
ATOM   2698  CD2 LEU B 327       3.442  21.616  -6.697  1.00 62.76      B    C  
ATOM   2699  N   ALA B 328       4.393  23.992  -2.555  1.00 66.22      B    N  
ATOM   2700  CA  ALA B 328       4.966  24.704  -1.400  1.00 63.68      B    C  
ATOM   2701  C   ALA B 328       5.547  26.080  -1.750  1.00 65.13      B    C  
ATOM   2702  O   ALA B 328       5.716  26.925  -0.881  1.00 63.84      B    O  
ATOM   2703  CB  ALA B 328       6.048  23.824  -0.784  1.00 60.51      B    C  
ATOM   2704  N   THR B 329       5.828  26.314  -3.042  1.00 61.95      B    N  
ATOM   2705  CA  THR B 329       6.279  27.597  -3.581  1.00 59.96      B    C  
ATOM   2706  C   THR B 329       5.139  28.595  -3.779  1.00 61.82      B    C  
ATOM   2707  O   THR B 329       5.392  29.716  -4.210  1.00 59.10      B    O  
ATOM   2708  CB  THR B 329       6.995  27.387  -4.917  1.00 56.43      B    C  
ATOM   2709  CG2 THR B 329       8.274  26.560  -4.768  1.00 53.33      B    C  
ATOM   2710  OG1 THR B 329       6.137  26.681  -5.787  1.00 53.90      B    O  
ATOM   2711  N   GLY B 330       3.883  28.207  -3.500  1.00 65.26      B    N  
ATOM   2712  CA  GLY B 330       2.683  29.008  -3.759  1.00 63.98      B    C  
ATOM   2713  C   GLY B 330       2.167  28.927  -5.193  1.00 67.26      B    C  
ATOM   2714  O   GLY B 330       1.084  29.430  -5.480  1.00 65.40      B    O  
ATOM   2715  N   LEU B 331       2.914  28.269  -6.079  1.00 63.98      B    N  
ATOM   2716  CA  LEU B 331       2.480  28.022  -7.449  1.00 65.48      B    C  
ATOM   2717  C   LEU B 331       1.276  27.083  -7.458  1.00 67.63      B    C  
ATOM   2718  O   LEU B 331       1.302  25.993  -6.878  1.00 67.96      B    O  
ATOM   2719  CB  LEU B 331       3.658  27.475  -8.271  1.00 63.63      B    C  
ATOM   2720  CG  LEU B 331       4.268  28.550  -9.193  1.00 56.60      B    C  
ATOM   2721  CD1 LEU B 331       5.775  28.359  -9.314  1.00 50.45      B    C  
ATOM   2722  CD2 LEU B 331       3.648  28.462 -10.586  1.00 54.22      B    C  
ATOM   2723  N   HIS B 332       0.225  27.514  -8.138  1.00 71.29      B    N  
ATOM   2724  CA  HIS B 332      -0.946  26.701  -8.397  1.00 73.78      B    C  
ATOM   2725  C   HIS B 332      -0.806  26.036  -9.764  1.00 73.86      B    C  
ATOM   2726  O   HIS B 332      -0.740  26.719 -10.786  1.00 73.87      B    O  
ATOM   2727  CB  HIS B 332      -2.201  27.585  -8.300  1.00 72.45      B    C  
ATOM   2728  CG  HIS B 332      -3.473  26.850  -8.577  1.00 65.96      B    C  
ATOM   2729  CD2 HIS B 332      -3.789  25.573  -8.194  1.00 57.38      B    C  
ATOM   2730  ND1 HIS B 332      -4.542  27.338  -9.291  1.00 57.98      B    N  
ATOM   2731  CE1 HIS B 332      -5.480  26.380  -9.340  1.00 56.75      B    C  
ATOM   2732  NE2 HIS B 332      -5.041  25.303  -8.683  1.00 56.67      B    N  
ATOM   2733  N   VAL B 333      -0.774  24.703  -9.778  1.00 72.78      B    N  
ATOM   2734  CA  VAL B 333      -0.756  23.920 -11.018  1.00 73.73      B    C  
ATOM   2735  C   VAL B 333      -2.170  23.425 -11.285  1.00 74.26      B    C  
ATOM   2736  O   VAL B 333      -2.683  22.564 -10.569  1.00 74.44      B    O  
ATOM   2737  CB  VAL B 333       0.260  22.770 -10.958  1.00 72.08      B    C  
ATOM   2738  CG1 VAL B 333       0.310  22.021 -12.290  1.00 66.05      B    C  
ATOM   2739  CG2 VAL B 333       1.671  23.296 -10.660  1.00 68.83      B    C  
ATOM   2740  N   HIS B 334      -2.803  23.985 -12.311  1.00 76.62      B    N  
ATOM   2741  CA  HIS B 334      -4.131  23.565 -12.724  1.00 78.83      B    C  
ATOM   2742  C   HIS B 334      -4.075  22.261 -13.524  1.00 78.52      B    C  
ATOM   2743  O   HIS B 334      -3.108  21.998 -14.243  1.00 77.83      B    O  
ATOM   2744  CB  HIS B 334      -4.803  24.700 -13.521  1.00 77.05      B    C  
ATOM   2745  CG  HIS B 334      -6.273  24.474 -13.729  1.00 72.21      B    C  
ATOM   2746  CD2 HIS B 334      -7.285  24.781 -12.862  1.00 62.14      B    C  
ATOM   2747  ND1 HIS B 334      -6.865  23.876 -14.823  1.00 62.29      B    N  
ATOM   2748  CE1 HIS B 334      -8.189  23.824 -14.611  1.00 60.82      B    C  
ATOM   2749  NE2 HIS B 334      -8.489  24.367 -13.431  1.00 61.56      B    N  
ATOM   2750  N   ARG B 335      -5.144  21.484 -13.458  1.00 77.40      B    N  
ATOM   2751  CA  ARG B 335      -5.295  20.208 -14.190  1.00 77.61      B    C  
ATOM   2752  C   ARG B 335      -4.942  20.329 -15.680  1.00 76.94      B    C  
ATOM   2753  O   ARG B 335      -4.197  19.504 -16.202  1.00 75.13      B    O  
ATOM   2754  CB  ARG B 335      -6.737  19.722 -13.997  1.00 75.61      B    C  
ATOM   2755  CG  ARG B 335      -6.966  18.348 -14.632  1.00 71.59      B    C  
ATOM   2756  CD  ARG B 335      -8.413  17.904 -14.441  1.00 70.60      B    C  
ATOM   2757  NE  ARG B 335      -8.589  16.562 -14.994  1.00 64.75      B    N  
ATOM   2758  CZ  ARG B 335      -9.700  15.977 -15.393  1.00 58.78      B    C  
ATOM   2759  NH1 ARG B 335     -10.856  16.580 -15.321  1.00 54.94      B    N1+
ATOM   2760  NH2 ARG B 335      -9.632  14.772 -15.857  1.00 52.36      B    N  
ATOM   2761  N   SER B 336      -5.428  21.369 -16.353  1.00 75.85      B    N  
ATOM   2762  CA  SER B 336      -5.151  21.599 -17.776  1.00 74.99      B    C  
ATOM   2763  C   SER B 336      -3.653  21.735 -18.082  1.00 74.71      B    C  
ATOM   2764  O   SER B 336      -3.179  21.183 -19.070  1.00 74.71      B    O  
ATOM   2765  CB  SER B 336      -5.887  22.850 -18.260  1.00 74.64      B    C  
ATOM   2766  OG  SER B 336      -5.513  23.975 -17.496  1.00 68.07      B    O  
ATOM   2767  N   SER B 337      -2.904  22.405 -17.210  1.00 74.06      B    N  
ATOM   2768  CA  SER B 337      -1.460  22.584 -17.357  1.00 72.83      B    C  
ATOM   2769  C   SER B 337      -0.704  21.265 -17.176  1.00 72.13      B    C  
ATOM   2770  O   SER B 337       0.225  20.980 -17.923  1.00 72.20      B    O  
ATOM   2771  CB  SER B 337      -0.941  23.611 -16.342  1.00 72.23      B    C  
ATOM   2772  OG  SER B 337      -1.668  24.824 -16.444  1.00 65.26      B    O  
ATOM   2773  N   ALA B 338      -1.145  20.434 -16.231  1.00 73.69      B    N  
ATOM   2774  CA  ALA B 338      -0.548  19.114 -16.044  1.00 71.47      B    C  
ATOM   2775  C   ALA B 338      -0.803  18.187 -17.249  1.00 70.52      B    C  
ATOM   2776  O   ALA B 338       0.099  17.469 -17.680  1.00 70.27      B    O  
ATOM   2777  CB  ALA B 338      -1.092  18.517 -14.746  1.00 70.81      B    C  
ATOM   2778  N   HIS B 339      -2.008  18.250 -17.828  1.00 77.06      B    N  
ATOM   2779  CA  HIS B 339      -2.325  17.508 -19.053  1.00 76.57      B    C  
ATOM   2780  C   HIS B 339      -1.484  17.975 -20.245  1.00 75.27      B    C  
ATOM   2781  O   HIS B 339      -0.968  17.133 -20.974  1.00 73.69      B    O  
ATOM   2782  CB  HIS B 339      -3.825  17.608 -19.353  1.00 75.28      B    C  
ATOM   2783  CG  HIS B 339      -4.633  16.553 -18.657  1.00 74.33      B    C  
ATOM   2784  CD2 HIS B 339      -5.256  16.655 -17.455  1.00 66.82      B    C  
ATOM   2785  ND1 HIS B 339      -4.847  15.258 -19.130  1.00 66.13      B    N  
ATOM   2786  CE1 HIS B 339      -5.588  14.623 -18.219  1.00 68.76      B    C  
ATOM   2787  NE2 HIS B 339      -5.861  15.433 -17.189  1.00 68.09      B    N  
ATOM   2788  N   SER B 340      -1.287  19.279 -20.426  1.00 70.46      B    N  
ATOM   2789  CA  SER B 340      -0.452  19.799 -21.510  1.00 69.52      B    C  
ATOM   2790  C   SER B 340       1.035  19.440 -21.361  1.00 68.42      B    C  
ATOM   2791  O   SER B 340       1.714  19.288 -22.375  1.00 68.25      B    O  
ATOM   2792  CB  SER B 340      -0.608  21.320 -21.652  1.00 70.08      B    C  
ATOM   2793  OG  SER B 340      -0.297  22.009 -20.462  1.00 63.61      B    O  
ATOM   2794  N   ALA B 341       1.501  19.238 -20.133  1.00 70.20      B    N  
ATOM   2795  CA  ALA B 341       2.866  18.803 -19.842  1.00 67.19      B    C  
ATOM   2796  C   ALA B 341       3.059  17.268 -19.885  1.00 67.22      B    C  
ATOM   2797  O   ALA B 341       4.109  16.765 -19.497  1.00 64.89      B    O  
ATOM   2798  CB  ALA B 341       3.278  19.395 -18.492  1.00 65.96      B    C  
ATOM   2799  N   GLY B 342       2.035  16.493 -20.272  1.00 63.27      B    N  
ATOM   2800  CA  GLY B 342       2.124  15.035 -20.385  1.00 60.64      B    C  
ATOM   2801  C   GLY B 342       2.004  14.265 -19.058  1.00 62.47      B    C  
ATOM   2802  O   GLY B 342       2.028  13.040 -19.064  1.00 60.47      B    O  
ATOM   2803  N   VAL B 343       1.805  14.963 -17.939  1.00 62.35      B    N  
ATOM   2804  CA  VAL B 343       1.653  14.351 -16.597  1.00 61.62      B    C  
ATOM   2805  C   VAL B 343       0.201  14.333 -16.110  1.00 64.11      B    C  
ATOM   2806  O   VAL B 343      -0.076  14.154 -14.928  1.00 61.76      B    O  
ATOM   2807  CB  VAL B 343       2.612  14.972 -15.564  1.00 58.50      B    C  
ATOM   2808  CG1 VAL B 343       4.061  14.687 -15.939  1.00 54.37      B    C  
ATOM   2809  CG2 VAL B 343       2.423  16.485 -15.439  1.00 55.95      B    C  
ATOM   2810  N   GLY B 344      -0.760  14.494 -17.020  1.00 61.49      B    N  
ATOM   2811  CA  GLY B 344      -2.177  14.584 -16.687  1.00 61.93      B    C  
ATOM   2812  C   GLY B 344      -2.743  13.349 -15.975  1.00 66.94      B    C  
ATOM   2813  O   GLY B 344      -3.519  13.494 -15.032  1.00 65.82      B    O  
ATOM   2814  N   SER B 345      -2.313  12.148 -16.376  1.00 65.36      B    N  
ATOM   2815  CA  SER B 345      -2.823  10.902 -15.785  1.00 65.21      B    C  
ATOM   2816  C   SER B 345      -2.491  10.775 -14.295  1.00 68.59      B    C  
ATOM   2817  O   SER B 345      -3.362  10.439 -13.493  1.00 67.91      B    O  
ATOM   2818  CB  SER B 345      -2.267   9.696 -16.555  1.00 60.99      B    C  
ATOM   2819  OG  SER B 345      -0.857   9.631 -16.437  1.00 54.56      B    O  
ATOM   2820  N   ILE B 346      -1.254  11.067 -13.908  1.00 65.93      B    N  
ATOM   2821  CA  ILE B 346      -0.849  11.002 -12.502  1.00 67.08      B    C  
ATOM   2822  C   ILE B 346      -1.445  12.150 -11.692  1.00 69.16      B    C  
ATOM   2823  O   ILE B 346      -1.840  11.955 -10.547  1.00 69.16      B    O  
ATOM   2824  CB  ILE B 346       0.680  10.907 -12.376  1.00 64.69      B    C  
ATOM   2825  CG1 ILE B 346       1.026  10.423 -10.962  1.00 58.43      B    C  
ATOM   2826  CG2 ILE B 346       1.415  12.209 -12.725  1.00 57.05      B    C  
ATOM   2827  CD1 ILE B 346       2.400   9.784 -10.919  1.00 51.84      B    C  
ATOM   2828  N   PHE B 347      -1.579  13.318 -12.303  1.00 69.75      B    N  
ATOM   2829  CA  PHE B 347      -2.227  14.473 -11.692  1.00 71.29      B    C  
ATOM   2830  C   PHE B 347      -3.691  14.180 -11.364  1.00 73.85      B    C  
ATOM   2831  O   PHE B 347      -4.136  14.422 -10.240  1.00 73.30      B    O  
ATOM   2832  CB  PHE B 347      -2.079  15.654 -12.644  1.00 68.94      B    C  
ATOM   2833  CG  PHE B 347      -2.443  16.968 -12.017  1.00 65.56      B    C  
ATOM   2834  CD1 PHE B 347      -3.773  17.417 -12.001  1.00 59.80      B    C  
ATOM   2835  CD2 PHE B 347      -1.431  17.770 -11.465  1.00 59.82      B    C  
ATOM   2836  CE1 PHE B 347      -4.092  18.662 -11.463  1.00 55.48      B    C  
ATOM   2837  CE2 PHE B 347      -1.745  19.025 -10.925  1.00 54.02      B    C  
ATOM   2838  CZ  PHE B 347      -3.077  19.472 -10.926  1.00 56.59      B    C  
ATOM   2839  N   ASP B 348      -4.417  13.561 -12.290  1.00 72.58      B    N  
ATOM   2840  CA  ASP B 348      -5.800  13.146 -12.075  1.00 73.82      B    C  
ATOM   2841  C   ASP B 348      -5.923  12.112 -10.947  1.00 74.22      B    C  
ATOM   2842  O   ASP B 348      -6.847  12.203 -10.137  1.00 73.66      B    O  
ATOM   2843  CB  ASP B 348      -6.389  12.587 -13.387  1.00 72.66      B    C  
ATOM   2844  CG  ASP B 348      -6.792  13.665 -14.385  1.00 71.23      B    C  
ATOM   2845  OD1 ASP B 348      -6.817  14.864 -14.041  1.00 68.22      B    O  
ATOM   2846  OD2 ASP B 348      -7.244  13.315 -15.501  1.00 67.64      B    O1-
ATOM   2847  N   ARG B 349      -4.973  11.197 -10.830  1.00 74.67      B    N  
ATOM   2848  CA  ARG B 349      -4.930  10.245  -9.707  1.00 75.01      B    C  
ATOM   2849  C   ARG B 349      -4.709  10.944  -8.370  1.00 75.14      B    C  
ATOM   2850  O   ARG B 349      -5.394  10.630  -7.406  1.00 76.12      B    O  
ATOM   2851  CB  ARG B 349      -3.860   9.172  -9.925  1.00 74.07      B    C  
ATOM   2852  CG  ARG B 349      -4.245   8.211 -11.058  1.00 73.05      B    C  
ATOM   2853  CD  ARG B 349      -3.288   7.018 -11.115  1.00 70.54      B    C  
ATOM   2854  NE  ARG B 349      -3.478   6.161  -9.946  1.00 67.33      B    N  
ATOM   2855  CZ  ARG B 349      -2.761   5.137  -9.534  1.00 62.78      B    C  
ATOM   2856  NH1 ARG B 349      -1.727   4.702 -10.193  1.00 58.92      B    N1+
ATOM   2857  NH2 ARG B 349      -3.090   4.532  -8.427  1.00 56.74      B    N  
ATOM   2858  N   VAL B 350      -3.800  11.904  -8.298  1.00 74.61      B    N  
ATOM   2859  CA  VAL B 350      -3.592  12.705  -7.082  1.00 73.98      B    C  
ATOM   2860  C   VAL B 350      -4.885  13.427  -6.682  1.00 75.51      B    C  
ATOM   2861  O   VAL B 350      -5.280  13.369  -5.519  1.00 75.69      B    O  
ATOM   2862  CB  VAL B 350      -2.434  13.703  -7.259  1.00 72.69      B    C  
ATOM   2863  CG1 VAL B 350      -2.342  14.707  -6.107  1.00 67.33      B    C  
ATOM   2864  CG2 VAL B 350      -1.087  12.977  -7.337  1.00 67.85      B    C  
ATOM   2865  N   LEU B 351      -5.578  14.060  -7.646  1.00 72.11      B    N  
ATOM   2866  CA  LEU B 351      -6.820  14.774  -7.369  1.00 72.31      B    C  
ATOM   2867  C   LEU B 351      -7.944  13.841  -6.915  1.00 73.84      B    C  
ATOM   2868  O   LEU B 351      -8.636  14.139  -5.953  1.00 72.91      B    O  
ATOM   2869  CB  LEU B 351      -7.257  15.567  -8.606  1.00 68.97      B    C  
ATOM   2870  CG  LEU B 351      -6.368  16.785  -8.957  1.00 63.75      B    C  
ATOM   2871  CD1 LEU B 351      -6.962  17.476 -10.187  1.00 59.43      B    C  
ATOM   2872  CD2 LEU B 351      -6.298  17.813  -7.819  1.00 60.12      B    C  
ATOM   2873  N   THR B 352      -8.116  12.685  -7.567  1.00 74.85      B    N  
ATOM   2874  CA  THR B 352      -9.236  11.776  -7.302  1.00 72.88      B    C  
ATOM   2875  C   THR B 352      -9.004  10.876  -6.092  1.00 74.32      B    C  
ATOM   2876  O   THR B 352      -9.888  10.737  -5.244  1.00 72.43      B    O  
ATOM   2877  CB  THR B 352      -9.585  10.928  -8.535  1.00 69.39      B    C  
ATOM   2878  CG2 THR B 352     -10.140  11.781  -9.670  1.00 62.05      B    C  
ATOM   2879  OG1 THR B 352      -8.444  10.254  -9.025  1.00 63.28      B    O  
ATOM   2880  N   GLU B 353      -7.812  10.279  -5.968  1.00 78.74      B    N  
ATOM   2881  CA  GLU B 353      -7.528   9.267  -4.945  1.00 78.55      B    C  
ATOM   2882  C   GLU B 353      -7.014   9.872  -3.631  1.00 80.88      B    C  
ATOM   2883  O   GLU B 353      -7.143   9.231  -2.578  1.00 81.29      B    O  
ATOM   2884  CB  GLU B 353      -6.529   8.231  -5.480  1.00 76.69      B    C  
ATOM   2885  CG  GLU B 353      -7.017   7.431  -6.701  1.00 72.43      B    C  
ATOM   2886  CD  GLU B 353      -5.957   6.433  -7.203  1.00 69.00      B    C  
ATOM   2887  OE1 GLU B 353      -5.737   6.341  -8.431  1.00 63.00      B    O  
ATOM   2888  OE2 GLU B 353      -5.295   5.752  -6.390  1.00 65.89      B    O1-
ATOM   2889  N   LEU B 354      -6.440  11.087  -3.654  1.00 85.79      B    N  
ATOM   2890  CA  LEU B 354      -5.902  11.733  -2.457  1.00 88.06      B    C  
ATOM   2891  C   LEU B 354      -6.653  13.019  -2.101  1.00 89.72      B    C  
ATOM   2892  O   LEU B 354      -7.300  13.049  -1.054  1.00 89.56      B    O  
ATOM   2893  CB  LEU B 354      -4.382  11.976  -2.576  1.00 87.37      B    C  
ATOM   2894  CG  LEU B 354      -3.528  10.721  -2.813  1.00 85.75      B    C  
ATOM   2895  CD1 LEU B 354      -2.062  11.125  -2.963  1.00 82.60      B    C  
ATOM   2896  CD2 LEU B 354      -3.626   9.735  -1.642  1.00 82.53      B    C  
ATOM   2897  N   VAL B 355      -6.606  14.046  -2.933  1.00 87.60      B    N  
ATOM   2898  CA  VAL B 355      -7.143  15.372  -2.589  1.00 88.72      B    C  
ATOM   2899  C   VAL B 355      -8.639  15.302  -2.303  1.00 89.86      B    C  
ATOM   2900  O   VAL B 355      -9.082  15.743  -1.241  1.00 90.10      B    O  
ATOM   2901  CB  VAL B 355      -6.850  16.417  -3.683  1.00 87.50      B    C  
ATOM   2902  CG1 VAL B 355      -7.406  17.793  -3.310  1.00 82.94      B    C  
ATOM   2903  CG2 VAL B 355      -5.352  16.569  -3.938  1.00 83.72      B    C  
ATOM   2904  N   SER B 356      -9.422  14.693  -3.199  1.00 87.64      B    N  
ATOM   2905  CA  SER B 356     -10.867  14.552  -3.018  1.00 87.51      B    C  
ATOM   2906  C   SER B 356     -11.206  13.747  -1.767  1.00 89.10      B    C  
ATOM   2907  O   SER B 356     -12.071  14.151  -0.997  1.00 89.15      B    O  
ATOM   2908  CB  SER B 356     -11.517  13.891  -4.234  1.00 85.36      B    C  
ATOM   2909  OG  SER B 356     -11.344  14.716  -5.368  1.00 73.05      B    O  
ATOM   2910  N   LYS B 357     -10.483  12.659  -1.494  1.00 91.22      B    N  
ATOM   2911  CA  LYS B 357     -10.706  11.836  -0.300  1.00 91.67      B    C  
ATOM   2912  C   LYS B 357     -10.379  12.573   0.992  1.00 92.80      B    C  
ATOM   2913  O   LYS B 357     -11.139  12.482   1.956  1.00 92.33      B    O  
ATOM   2914  CB  LYS B 357      -9.917  10.528  -0.395  1.00 90.61      B    C  
ATOM   2915  CG  LYS B 357     -10.359   9.621  -1.553  1.00 85.10      B    C  
ATOM   2916  CD  LYS B 357     -11.791   9.114  -1.388  1.00 79.33      B    C  
ATOM   2917  CE  LYS B 357     -12.101   8.138  -2.513  1.00 73.26      B    C  
ATOM   2918  NZ  LYS B 357     -13.447   7.539  -2.384  1.00 65.23      B    N1+
ATOM   2919  N   MET B 358      -9.277  13.313   1.017  1.00 91.89      B    N  
ATOM   2920  CA  MET B 358      -8.904  14.155   2.157  1.00 93.06      B    C  
ATOM   2921  C   MET B 358      -9.946  15.253   2.398  1.00 93.79      B    C  
ATOM   2922  O   MET B 358     -10.297  15.521   3.548  1.00 93.44      B    O  
ATOM   2923  CB  MET B 358      -7.532  14.796   1.911  1.00 93.27      B    C  
ATOM   2924  CG  MET B 358      -6.383  13.785   1.983  1.00 92.55      B    C  
ATOM   2925  SD  MET B 358      -4.771  14.542   1.662  1.00 91.45      B    S  
ATOM   2926  CE  MET B 358      -3.697  13.099   1.826  1.00 86.01      B    C  
ATOM   2927  N   LYS B 359     -10.478  15.847   1.323  1.00 92.16      B    N  
ATOM   2928  CA  LYS B 359     -11.530  16.856   1.370  1.00 92.40      B    C  
ATOM   2929  C   LYS B 359     -12.849  16.290   1.889  1.00 93.08      B    C  
ATOM   2930  O   LYS B 359     -13.417  16.844   2.829  1.00 92.86      B    O  
ATOM   2931  CB  LYS B 359     -11.683  17.460  -0.033  1.00 91.45      B    C  
ATOM   2932  CG  LYS B 359     -12.666  18.631  -0.077  1.00 83.16      B    C  
ATOM   2933  CD  LYS B 359     -12.644  19.249  -1.483  1.00 79.90      B    C  
ATOM   2934  CE  LYS B 359     -13.490  20.521  -1.555  1.00 68.81      B    C  
ATOM   2935  NZ  LYS B 359     -13.214  21.246  -2.819  1.00 61.75      B    N1+
ATOM   2936  N   ASP B 360     -13.302  15.172   1.318  1.00 93.22      B    N  
ATOM   2937  CA  ASP B 360     -14.581  14.548   1.670  1.00 92.87      B    C  
ATOM   2938  C   ASP B 360     -14.632  14.120   3.140  1.00 93.50      B    C  
ATOM   2939  O   ASP B 360     -15.646  14.289   3.812  1.00 92.67      B    O  
ATOM   2940  CB  ASP B 360     -14.816  13.312   0.776  1.00 90.93      B    C  
ATOM   2941  CG  ASP B 360     -15.265  13.632  -0.652  1.00 84.55      B    C  
ATOM   2942  OD1 ASP B 360     -15.543  14.813  -0.950  1.00 80.66      B    O  
ATOM   2943  OD2 ASP B 360     -15.410  12.662  -1.433  1.00 79.54      B    O1-
ATOM   2944  N   MET B 361     -13.538  13.588   3.668  1.00 94.49      B    N  
ATOM   2945  CA  MET B 361     -13.467  13.198   5.072  1.00 94.94      B    C  
ATOM   2946  C   MET B 361     -13.031  14.324   6.017  1.00 95.97      B    C  
ATOM   2947  O   MET B 361     -12.978  14.094   7.225  1.00 95.27      B    O  
ATOM   2948  CB  MET B 361     -12.619  11.933   5.236  1.00 93.74      B    C  
ATOM   2949  CG  MET B 361     -11.106  12.183   5.134  1.00 91.67      B    C  
ATOM   2950  SD  MET B 361     -10.099  10.685   5.340  1.00 91.71      B    S  
ATOM   2951  CE  MET B 361     -10.540  10.246   7.037  1.00 86.03      B    C  
ATOM   2952  N   GLN B 362     -12.717  15.506   5.502  1.00 95.71      B    N  
ATOM   2953  CA  GLN B 362     -12.191  16.648   6.264  1.00 96.47      B    C  
ATOM   2954  C   GLN B 362     -11.002  16.246   7.151  1.00 97.18      B    C  
ATOM   2955  O   GLN B 362     -11.002  16.465   8.362  1.00 96.42      B    O  
ATOM   2956  CB  GLN B 362     -13.317  17.335   7.050  1.00 95.84      B    C  
ATOM   2957  CG  GLN B 362     -14.451  17.843   6.155  1.00 90.93      B    C  
ATOM   2958  CD  GLN B 362     -15.526  18.597   6.946  1.00 83.03      B    C  
ATOM   2959  NE2 GLN B 362     -16.403  19.310   6.284  1.00 70.67      B    N  
ATOM   2960  OE1 GLN B 362     -15.612  18.554   8.162  1.00 73.05      B    O  
ATOM   2961  N   MET B 363     -10.005  15.605   6.544  1.00 96.56      B    N  
ATOM   2962  CA  MET B 363      -8.777  15.216   7.233  1.00 97.13      B    C  
ATOM   2963  C   MET B 363      -8.108  16.448   7.841  1.00 97.19      B    C  
ATOM   2964  O   MET B 363      -7.836  17.430   7.138  1.00 96.62      B    O  
ATOM   2965  CB  MET B 363      -7.839  14.508   6.251  1.00 96.77      B    C  
ATOM   2966  CG  MET B 363      -6.562  13.983   6.921  1.00 96.13      B    C  
ATOM   2967  SD  MET B 363      -5.356  13.223   5.786  1.00 95.35      B    S  
ATOM   2968  CE  MET B 363      -6.292  11.803   5.185  1.00 91.68      B    C  
ATOM   2969  N   ASP B 364      -7.842  16.426   9.152  1.00 97.34      B    N  
ATOM   2970  CA  ASP B 364      -7.164  17.530   9.821  1.00 97.61      B    C  
ATOM   2971  C   ASP B 364      -5.629  17.380   9.809  1.00 97.75      B    C  
ATOM   2972  O   ASP B 364      -5.083  16.346   9.417  1.00 97.58      B    O  
ATOM   2973  CB  ASP B 364      -7.788  17.777  11.202  1.00 97.52      B    C  
ATOM   2974  CG  ASP B 364      -7.436  16.766  12.281  1.00 97.71      B    C  
ATOM   2975  OD1 ASP B 364      -6.277  16.323  12.352  1.00 95.59      B    O  
ATOM   2976  OD2 ASP B 364      -8.302  16.547  13.161  1.00 95.56      B    O1-
ATOM   2977  N   LYS B 365      -4.920  18.418  10.213  1.00 97.74      B    N  
ATOM   2978  CA  LYS B 365      -3.456  18.434  10.204  1.00 97.76      B    C  
ATOM   2979  C   LYS B 365      -2.830  17.433  11.180  1.00 98.05      B    C  
ATOM   2980  O   LYS B 365      -1.743  16.941  10.915  1.00 97.95      B    O  
ATOM   2981  CB  LYS B 365      -2.931  19.844  10.507  1.00 96.92      B    C  
ATOM   2982  CG  LYS B 365      -3.249  20.845   9.392  1.00 91.13      B    C  
ATOM   2983  CD  LYS B 365      -2.625  22.202   9.723  1.00 84.77      B    C  
ATOM   2984  CE  LYS B 365      -3.009  23.230   8.661  1.00 75.60      B    C  
ATOM   2985  NZ  LYS B 365      -2.359  24.542   8.919  1.00 65.84      B    N1+
ATOM   2986  N   SER B 366      -3.495  17.137  12.297  1.00 98.28      B    N  
ATOM   2987  CA  SER B 366      -3.011  16.134  13.247  1.00 98.45      B    C  
ATOM   2988  C   SER B 366      -3.093  14.734  12.646  1.00 98.49      B    C  
ATOM   2989  O   SER B 366      -2.152  13.959  12.750  1.00 98.31      B    O  
ATOM   2990  CB  SER B 366      -3.818  16.178  14.556  1.00 98.34      B    C  
ATOM   2991  OG  SER B 366      -3.784  17.474  15.132  1.00 97.01      B    O  
ATOM   2992  N   GLU B 367      -4.179  14.439  11.946  1.00 98.32      B    N  
ATOM   2993  CA  GLU B 367      -4.364  13.190  11.224  1.00 98.49      B    C  
ATOM   2994  C   GLU B 367      -3.374  13.053  10.068  1.00 98.47      B    C  
ATOM   2995  O   GLU B 367      -2.753  12.000   9.922  1.00 98.31      B    O  
ATOM   2996  CB  GLU B 367      -5.800  13.112  10.696  1.00 98.38      B    C  
ATOM   2997  CG  GLU B 367      -6.833  13.007  11.821  1.00 98.13      B    C  
ATOM   2998  CD  GLU B 367      -8.266  13.040  11.278  1.00 98.28      B    C  
ATOM   2999  OE1 GLU B 367      -9.104  12.259  11.771  1.00 96.06      B    O  
ATOM   3000  OE2 GLU B 367      -8.567  13.817  10.352  1.00 96.74      B    O1-
ATOM   3001  N   LEU B 368      -3.170  14.117   9.297  1.00 98.28      B    N  
ATOM   3002  CA  LEU B 368      -2.150  14.157   8.250  1.00 98.00      B    C  
ATOM   3003  C   LEU B 368      -0.758  13.892   8.835  1.00 98.31      B    C  
ATOM   3004  O   LEU B 368      -0.045  13.028   8.327  1.00 98.19      B    O  
ATOM   3005  CB  LEU B 368      -2.185  15.524   7.542  1.00 97.41      B    C  
ATOM   3006  CG  LEU B 368      -1.059  15.707   6.501  1.00 96.45      B    C  
ATOM   3007  CD1 LEU B 368      -1.246  14.801   5.291  1.00 94.71      B    C  
ATOM   3008  CD2 LEU B 368      -1.007  17.155   6.034  1.00 94.45      B    C  
ATOM   3009  N   GLY B 369      -0.386  14.583   9.906  1.00 98.42      B    N  
ATOM   3010  CA  GLY B 369       0.898  14.411  10.570  1.00 98.50      B    C  
ATOM   3011  C   GLY B 369       1.113  12.985  11.073  1.00 98.61      B    C  
ATOM   3012  O   GLY B 369       2.171  12.404  10.841  1.00 98.56      B    O  
ATOM   3013  N   CYS B 370       0.085  12.375  11.669  1.00 98.65      B    N  
ATOM   3014  CA  CYS B 370       0.143  10.974  12.076  1.00 98.61      B    C  
ATOM   3015  C   CYS B 370       0.311  10.026  10.874  1.00 98.62      B    C  
ATOM   3016  O   CYS B 370       1.144   9.131  10.924  1.00 98.55      B    O  
ATOM   3017  CB  CYS B 370      -1.110  10.600  12.875  1.00 98.54      B    C  
ATOM   3018  SG  CYS B 370      -1.127  11.417  14.495  1.00 98.28      B    S  
ATOM   3019  N   LEU B 371      -0.427  10.231   9.770  1.00 98.55      B    N  
ATOM   3020  CA  LEU B 371      -0.269   9.411   8.567  1.00 98.48      B    C  
ATOM   3021  C   LEU B 371       1.131   9.552   7.964  1.00 98.47      B    C  
ATOM   3022  O   LEU B 371       1.739   8.555   7.583  1.00 98.34      B    O  
ATOM   3023  CB  LEU B 371      -1.336   9.772   7.525  1.00 98.23      B    C  
ATOM   3024  CG  LEU B 371      -2.763   9.314   7.869  1.00 97.38      B    C  
ATOM   3025  CD1 LEU B 371      -3.709   9.813   6.780  1.00 96.13      B    C  
ATOM   3026  CD2 LEU B 371      -2.899   7.800   7.955  1.00 95.78      B    C  
ATOM   3027  N   ARG B 372       1.680  10.769   7.924  1.00 98.31      B    N  
ATOM   3028  CA  ARG B 372       3.051  11.018   7.471  1.00 98.33      B    C  
ATOM   3029  C   ARG B 372       4.081  10.368   8.400  1.00 98.44      B    C  
ATOM   3030  O   ARG B 372       5.022   9.760   7.906  1.00 98.25      B    O  
ATOM   3031  CB  ARG B 372       3.308  12.524   7.330  1.00 97.73      B    C  
ATOM   3032  CG  ARG B 372       2.510  13.144   6.169  1.00 96.51      B    C  
ATOM   3033  CD  ARG B 372       2.798  14.644   6.034  1.00 95.16      B    C  
ATOM   3034  NE  ARG B 372       4.128  14.871   5.457  1.00 93.22      B    N  
ATOM   3035  CZ  ARG B 372       4.910  15.913   5.648  1.00 93.62      B    C  
ATOM   3036  NH1 ARG B 372       4.600  16.893   6.442  1.00 84.32      B    N1+
ATOM   3037  NH2 ARG B 372       6.038  16.017   5.025  1.00 87.27      B    N  
ATOM   3038  N   ALA B 373       3.862  10.397   9.707  1.00 98.66      B    N  
ATOM   3039  CA  ALA B 373       4.730   9.693  10.655  1.00 98.67      B    C  
ATOM   3040  C   ALA B 373       4.667   8.166  10.486  1.00 98.61      B    C  
ATOM   3041  O   ALA B 373       5.698   7.501  10.571  1.00 98.51      B    O  
ATOM   3042  CB  ALA B 373       4.369  10.145  12.070  1.00 98.63      B    C  
ATOM   3043  N   ILE B 374       3.495   7.602  10.173  1.00 98.52      B    N  
ATOM   3044  CA  ILE B 374       3.360   6.185   9.828  1.00 98.49      B    C  
ATOM   3045  C   ILE B 374       4.141   5.840   8.558  1.00 98.49      B    C  
ATOM   3046  O   ILE B 374       4.802   4.807   8.512  1.00 98.17      B    O  
ATOM   3047  CB  ILE B 374       1.866   5.799   9.690  1.00 98.22      B    C  
ATOM   3048  CG1 ILE B 374       1.165   5.827  11.067  1.00 97.64      B    C  
ATOM   3049  CG2 ILE B 374       1.684   4.405   9.050  1.00 97.69      B    C  
ATOM   3050  CD1 ILE B 374      -0.357   5.943  10.978  1.00 96.52      B    C  
ATOM   3051  N   VAL B 375       4.088   6.700   7.536  1.00 98.33      B    N  
ATOM   3052  CA  VAL B 375       4.875   6.531   6.300  1.00 98.05      B    C  
ATOM   3053  C   VAL B 375       6.374   6.637   6.580  1.00 97.94      B    C  
ATOM   3054  O   VAL B 375       7.138   5.853   6.029  1.00 97.47      B    O  
ATOM   3055  CB  VAL B 375       4.445   7.556   5.238  1.00 97.73      B    C  
ATOM   3056  CG1 VAL B 375       5.367   7.582   4.020  1.00 96.61      B    C  
ATOM   3057  CG2 VAL B 375       3.035   7.245   4.717  1.00 96.92      B    C  
ATOM   3058  N   LEU B 376       6.788   7.570   7.442  1.00 98.23      B    N  
ATOM   3059  CA  LEU B 376       8.176   7.751   7.841  1.00 97.99      B    C  
ATOM   3060  C   LEU B 376       8.719   6.507   8.554  1.00 97.85      B    C  
ATOM   3061  O   LEU B 376       9.756   5.985   8.160  1.00 97.37      B    O  
ATOM   3062  CB  LEU B 376       8.290   8.998   8.735  1.00 97.49      B    C  
ATOM   3063  CG  LEU B 376       9.727   9.301   9.221  1.00 96.85      B    C  
ATOM   3064  CD1 LEU B 376      10.641   9.693   8.065  1.00 95.82      B    C  
ATOM   3065  CD2 LEU B 376       9.685  10.452  10.235  1.00 95.61      B    C  
ATOM   3066  N   PHE B 377       8.009   6.013   9.562  1.00 98.25      B    N  
ATOM   3067  CA  PHE B 377       8.394   4.817  10.313  1.00 98.18      B    C  
ATOM   3068  C   PHE B 377       8.019   3.536   9.564  1.00 97.78      B    C  
ATOM   3069  O   PHE B 377       7.196   2.738  10.014  1.00 97.11      B    O  
ATOM   3070  CB  PHE B 377       7.819   4.882  11.734  1.00 98.15      B    C  
ATOM   3071  CG  PHE B 377       8.318   6.042  12.579  1.00 98.28      B    C  
ATOM   3072  CD1 PHE B 377       9.693   6.302  12.703  1.00 97.69      B    C  
ATOM   3073  CD2 PHE B 377       7.395   6.857  13.257  1.00 97.68      B    C  
ATOM   3074  CE1 PHE B 377      10.149   7.366  13.501  1.00 97.53      B    C  
ATOM   3075  CE2 PHE B 377       7.846   7.919  14.058  1.00 97.39      B    C  
ATOM   3076  CZ  PHE B 377       9.222   8.172  14.181  1.00 97.83      B    C  
ATOM   3077  N   ASN B 378       8.622   3.342   8.395  1.00 97.59      B    N  
ATOM   3078  CA  ASN B 378       8.447   2.146   7.580  1.00 97.03      B    C  
ATOM   3079  C   ASN B 378       9.476   1.071   7.974  1.00 96.65      B    C  
ATOM   3080  O   ASN B 378      10.625   1.157   7.541  1.00 95.89      B    O  
ATOM   3081  CB  ASN B 378       8.544   2.519   6.099  1.00 96.25      B    C  
ATOM   3082  CG  ASN B 378       8.330   1.309   5.212  1.00 95.00      B    C  
ATOM   3083  ND2 ASN B 378       8.726   1.377   3.964  1.00 90.11      B    N  
ATOM   3084  OD1 ASN B 378       7.789   0.293   5.625  1.00 91.69      B    O  
ATOM   3085  N   PRO B 379       9.096   0.034   8.742  1.00 95.91      B    N  
ATOM   3086  CA  PRO B 379      10.028  -1.008   9.168  1.00 95.14      B    C  
ATOM   3087  C   PRO B 379      10.491  -1.907   8.026  1.00 94.39      B    C  
ATOM   3088  O   PRO B 379      11.486  -2.607   8.174  1.00 92.68      B    O  
ATOM   3089  CB  PRO B 379       9.259  -1.799  10.226  1.00 94.39      B    C  
ATOM   3090  CG  PRO B 379       7.827  -1.702   9.733  1.00 92.98      B    C  
ATOM   3091  CD  PRO B 379       7.753  -0.279   9.177  1.00 94.99      B    C  
ATOM   3092  N   ASP B 380       9.800  -1.869   6.888  1.00 93.51      B    N  
ATOM   3093  CA  ASP B 380      10.139  -2.661   5.711  1.00 91.74      B    C  
ATOM   3094  C   ASP B 380      11.238  -1.997   4.854  1.00 91.58      B    C  
ATOM   3095  O   ASP B 380      11.687  -2.591   3.875  1.00 89.63      B    O  
ATOM   3096  CB  ASP B 380       8.867  -2.936   4.884  1.00 90.31      B    C  
ATOM   3097  CG  ASP B 380       7.747  -3.583   5.720  1.00 86.96      B    C  
ATOM   3098  OD1 ASP B 380       8.008  -4.637   6.339  1.00 83.53      B    O  
ATOM   3099  OD2 ASP B 380       6.647  -3.004   5.760  1.00 81.80      B    O1-
ATOM   3100  N   ALA B 381      11.685  -0.791   5.207  1.00 92.64      B    N  
ATOM   3101  CA  ALA B 381      12.753  -0.096   4.490  1.00 92.89      B    C  
ATOM   3102  C   ALA B 381      14.062  -0.917   4.544  1.00 92.93      B    C  
ATOM   3103  O   ALA B 381      14.569  -1.246   5.615  1.00 92.23      B    O  
ATOM   3104  CB  ALA B 381      12.922   1.313   5.051  1.00 92.90      B    C  
ATOM   3105  N   LYS B 382      14.618  -1.246   3.373  1.00 90.73      B    N  
ATOM   3106  CA  LYS B 382      15.813  -2.088   3.279  1.00 89.34      B    C  
ATOM   3107  C   LYS B 382      17.019  -1.424   3.913  1.00 90.00      B    C  
ATOM   3108  O   LYS B 382      17.311  -0.263   3.670  1.00 87.95      B    O  
ATOM   3109  CB  LYS B 382      16.141  -2.447   1.825  1.00 86.60      B    C  
ATOM   3110  CG  LYS B 382      15.510  -3.780   1.400  1.00 76.68      B    C  
ATOM   3111  CD  LYS B 382      15.828  -4.095  -0.070  1.00 68.36      B    C  
ATOM   3112  CE  LYS B 382      14.954  -5.233  -0.583  1.00 58.33      B    C  
ATOM   3113  NZ  LYS B 382      14.517  -5.018  -1.988  1.00 50.34      B    N1+
ATOM   3114  N   GLY B 383      17.775  -2.228   4.644  1.00 90.26      B    N  
ATOM   3115  CA  GLY B 383      19.050  -1.828   5.216  1.00 91.02      B    C  
ATOM   3116  C   GLY B 383      18.962  -1.200   6.604  1.00 92.77      B    C  
ATOM   3117  O   GLY B 383      20.011  -0.862   7.147  1.00 91.59      B    O  
ATOM   3118  N   LEU B 384      17.762  -1.091   7.186  1.00 93.68      B    N  
ATOM   3119  CA  LEU B 384      17.604  -0.666   8.573  1.00 94.83      B    C  
ATOM   3120  C   LEU B 384      18.419  -1.553   9.521  1.00 94.78      B    C  
ATOM   3121  O   LEU B 384      18.331  -2.780   9.452  1.00 94.06      B    O  
ATOM   3122  CB  LEU B 384      16.126  -0.694   8.984  1.00 95.04      B    C  
ATOM   3123  CG  LEU B 384      15.247   0.395   8.357  1.00 94.64      B    C  
ATOM   3124  CD1 LEU B 384      13.787   0.152   8.747  1.00 93.71      B    C  
ATOM   3125  CD2 LEU B 384      15.636   1.800   8.827  1.00 93.51      B    C  
ATOM   3126  N   SER B 385      19.153  -0.923  10.422  1.00 95.81      B    N  
ATOM   3127  CA  SER B 385      19.927  -1.633  11.440  1.00 95.57      B    C  
ATOM   3128  C   SER B 385      19.023  -2.262  12.504  1.00 95.72      B    C  
ATOM   3129  O   SER B 385      19.299  -3.363  12.975  1.00 94.23      B    O  
ATOM   3130  CB  SER B 385      20.931  -0.673  12.079  1.00 94.50      B    C  
ATOM   3131  OG  SER B 385      20.312   0.288  12.908  1.00 85.55      B    O  
ATOM   3132  N   ASN B 386      17.912  -1.592  12.819  1.00 95.66      B    N  
ATOM   3133  CA  ASN B 386      16.945  -2.046  13.815  1.00 95.41      B    C  
ATOM   3134  C   ASN B 386      15.488  -1.885  13.324  1.00 95.94      B    C  
ATOM   3135  O   ASN B 386      14.768  -0.985  13.776  1.00 95.54      B    O  
ATOM   3136  CB  ASN B 386      17.245  -1.332  15.137  1.00 94.08      B    C  
ATOM   3137  CG  ASN B 386      16.472  -1.939  16.298  1.00 90.89      B    C  
ATOM   3138  ND2 ASN B 386      16.663  -1.408  17.479  1.00 82.92      B    N  
ATOM   3139  OD1 ASN B 386      15.710  -2.889  16.164  1.00 84.42      B    O  
ATOM   3140  N   PRO B 387      15.007  -2.768  12.440  1.00 95.80      B    N  
ATOM   3141  CA  PRO B 387      13.628  -2.709  11.954  1.00 95.62      B    C  
ATOM   3142  C   PRO B 387      12.580  -2.791  13.062  1.00 96.03      B    C  
ATOM   3143  O   PRO B 387      11.518  -2.186  12.967  1.00 95.58      B    O  
ATOM   3144  CB  PRO B 387      13.483  -3.889  10.980  1.00 94.28      B    C  
ATOM   3145  CG  PRO B 387      14.913  -4.182  10.541  1.00 91.64      B    C  
ATOM   3146  CD  PRO B 387      15.738  -3.829  11.772  1.00 94.39      B    C  
ATOM   3147  N   SER B 388      12.869  -3.514  14.142  1.00 95.41      B    N  
ATOM   3148  CA  SER B 388      11.936  -3.703  15.250  1.00 94.95      B    C  
ATOM   3149  C   SER B 388      11.680  -2.422  16.050  1.00 95.31      B    C  
ATOM   3150  O   SER B 388      10.577  -2.200  16.538  1.00 94.63      B    O  
ATOM   3151  CB  SER B 388      12.432  -4.810  16.186  1.00 93.48      B    C  
ATOM   3152  OG  SER B 388      13.621  -4.460  16.882  1.00 80.69      B    O  
ATOM   3153  N   GLU B 389      12.681  -1.551  16.145  1.00 96.39      B    N  
ATOM   3154  CA  GLU B 389      12.539  -0.239  16.768  1.00 96.49      B    C  
ATOM   3155  C   GLU B 389      11.635   0.661  15.920  1.00 96.82      B    C  
ATOM   3156  O   GLU B 389      10.687   1.246  16.436  1.00 96.46      B    O  
ATOM   3157  CB  GLU B 389      13.930   0.355  16.975  1.00 95.79      B    C  
ATOM   3158  CG  GLU B 389      13.897   1.692  17.731  1.00 86.31      B    C  
ATOM   3159  CD  GLU B 389      15.304   2.163  18.106  1.00 80.64      B    C  
ATOM   3160  OE1 GLU B 389      15.403   2.995  19.038  1.00 72.75      B    O  
ATOM   3161  OE2 GLU B 389      16.283   1.663  17.503  1.00 75.80      B    O1-
ATOM   3162  N   VAL B 390      11.851   0.682  14.604  1.00 97.18      B    N  
ATOM   3163  CA  VAL B 390      11.014   1.427  13.660  1.00 97.41      B    C  
ATOM   3164  C   VAL B 390       9.572   0.925  13.690  1.00 97.18      B    C  
ATOM   3165  O   VAL B 390       8.632   1.728  13.722  1.00 96.80      B    O  
ATOM   3166  CB  VAL B 390      11.598   1.346  12.234  1.00 97.55      B    C  
ATOM   3167  CG1 VAL B 390      10.728   2.109  11.231  1.00 96.69      B    C  
ATOM   3168  CG2 VAL B 390      13.005   1.938  12.192  1.00 96.67      B    C  
ATOM   3169  N   GLU B 391       9.363  -0.392  13.757  1.00 96.53      B    N  
ATOM   3170  CA  GLU B 391       8.037  -0.975  13.911  1.00 95.63      B    C  
ATOM   3171  C   GLU B 391       7.376  -0.530  15.221  1.00 95.52      B    C  
ATOM   3172  O   GLU B 391       6.205  -0.146  15.225  1.00 95.13      B    O  
ATOM   3173  CB  GLU B 391       8.120  -2.503  13.806  1.00 94.27      B    C  
ATOM   3174  CG  GLU B 391       6.723  -3.137  13.884  1.00 88.46      B    C  
ATOM   3175  CD  GLU B 391       6.696  -4.607  13.439  1.00 81.32      B    C  
ATOM   3176  OE1 GLU B 391       5.681  -4.973  12.782  1.00 74.43      B    O  
ATOM   3177  OE2 GLU B 391       7.650  -5.341  13.745  1.00 73.63      B    O1-
ATOM   3178  N   THR B 392       8.128  -0.502  16.316  1.00 95.37      B    N  
ATOM   3179  CA  THR B 392       7.634  -0.028  17.615  1.00 95.46      B    C  
ATOM   3180  C   THR B 392       7.201   1.438  17.553  1.00 95.94      B    C  
ATOM   3181  O   THR B 392       6.148   1.795  18.087  1.00 95.71      B    O  
ATOM   3182  CB  THR B 392       8.695  -0.223  18.711  1.00 94.67      B    C  
ATOM   3183  CG2 THR B 392       8.197   0.195  20.090  1.00 88.07      B    C  
ATOM   3184  OG1 THR B 392       9.041  -1.586  18.801  1.00 89.44      B    O  
ATOM   3185  N   LEU B 393       7.968   2.283  16.859  1.00 96.68      B    N  
ATOM   3186  CA  LEU B 393       7.606   3.687  16.653  1.00 97.26      B    C  
ATOM   3187  C   LEU B 393       6.336   3.819  15.802  1.00 97.36      B    C  
ATOM   3188  O   LEU B 393       5.432   4.572  16.172  1.00 97.21      B    O  
ATOM   3189  CB  LEU B 393       8.790   4.440  16.020  1.00 97.48      B    C  
ATOM   3190  CG  LEU B 393      10.022   4.564  16.938  1.00 96.93      B    C  
ATOM   3191  CD1 LEU B 393      11.174   5.223  16.182  1.00 96.18      B    C  
ATOM   3192  CD2 LEU B 393       9.728   5.401  18.185  1.00 95.77      B    C  
ATOM   3193  N   ARG B 394       6.211   3.039  14.730  1.00 97.48      B    N  
ATOM   3194  CA  ARG B 394       4.989   3.013  13.904  1.00 97.35      B    C  
ATOM   3195  C   ARG B 394       3.761   2.602  14.717  1.00 96.97      B    C  
ATOM   3196  O   ARG B 394       2.711   3.235  14.594  1.00 96.45      B    O  
ATOM   3197  CB  ARG B 394       5.217   2.070  12.709  1.00 96.83      B    C  
ATOM   3198  CG  ARG B 394       4.038   2.129  11.726  1.00 95.56      B    C  
ATOM   3199  CD  ARG B 394       4.297   1.311  10.453  1.00 93.15      B    C  
ATOM   3200  NE  ARG B 394       4.363  -0.138  10.733  1.00 89.13      B    N  
ATOM   3201  CZ  ARG B 394       4.506  -1.091   9.819  1.00 87.80      B    C  
ATOM   3202  NH1 ARG B 394       4.582  -0.812   8.554  1.00 80.56      B    N1+
ATOM   3203  NH2 ARG B 394       4.582  -2.345  10.174  1.00 80.19      B    N  
ATOM   3204  N   GLU B 395       3.890   1.599  15.572  1.00 96.45      B    N  
ATOM   3205  CA  GLU B 395       2.821   1.145  16.469  1.00 95.83      B    C  
ATOM   3206  C   GLU B 395       2.406   2.234  17.468  1.00 96.04      B    C  
ATOM   3207  O   GLU B 395       1.211   2.424  17.711  1.00 95.59      B    O  
ATOM   3208  CB  GLU B 395       3.267  -0.115  17.219  1.00 94.55      B    C  
ATOM   3209  CG  GLU B 395       3.330  -1.373  16.336  1.00 87.55      B    C  
ATOM   3210  CD  GLU B 395       1.959  -1.883  15.902  1.00 81.43      B    C  
ATOM   3211  OE1 GLU B 395       1.783  -2.218  14.714  1.00 75.42      B    O  
ATOM   3212  OE2 GLU B 395       1.085  -2.046  16.781  1.00 75.28      B    O1-
ATOM   3213  N   LYS B 396       3.357   3.015  17.992  1.00 96.31      B    N  
ATOM   3214  CA  LYS B 396       3.051   4.172  18.844  1.00 96.55      B    C  
ATOM   3215  C   LYS B 396       2.234   5.221  18.087  1.00 96.83      B    C  
ATOM   3216  O   LYS B 396       1.250   5.721  18.630  1.00 96.87      B    O  
ATOM   3217  CB  LYS B 396       4.334   4.799  19.406  1.00 96.60      B    C  
ATOM   3218  CG  LYS B 396       5.036   3.935  20.467  1.00 95.25      B    C  
ATOM   3219  CD  LYS B 396       6.350   4.602  20.890  1.00 93.01      B    C  
ATOM   3220  CE  LYS B 396       7.127   3.744  21.883  1.00 89.43      B    C  
ATOM   3221  NZ  LYS B 396       8.330   4.449  22.383  1.00 82.11      B    N1+
ATOM   3222  N   VAL B 397       2.577   5.511  16.833  1.00 96.70      B    N  
ATOM   3223  CA  VAL B 397       1.794   6.453  16.010  1.00 97.25      B    C  
ATOM   3224  C   VAL B 397       0.397   5.911  15.715  1.00 97.13      B    C  
ATOM   3225  O   VAL B 397      -0.569   6.669  15.774  1.00 97.11      B    O  
ATOM   3226  CB  VAL B 397       2.499   6.830  14.700  1.00 97.67      B    C  
ATOM   3227  CG1 VAL B 397       1.715   7.941  13.980  1.00 97.25      B    C  
ATOM   3228  CG2 VAL B 397       3.905   7.376  14.921  1.00 97.06      B    C  
ATOM   3229  N   TYR B 398       0.246   4.604  15.447  1.00 97.13      B    N  
ATOM   3230  CA  TYR B 398      -1.077   3.994  15.292  1.00 96.70      B    C  
ATOM   3231  C   TYR B 398      -1.939   4.183  16.536  1.00 96.48      B    C  
ATOM   3232  O   TYR B 398      -3.084   4.620  16.418  1.00 96.17      B    O  
ATOM   3233  CB  TYR B 398      -0.965   2.496  14.981  1.00 96.35      B    C  
ATOM   3234  CG  TYR B 398      -0.521   2.116  13.584  1.00 95.92      B    C  
ATOM   3235  CD1 TYR B 398      -1.033   2.781  12.452  1.00 94.32      B    C  
ATOM   3236  CD2 TYR B 398       0.359   1.031  13.404  1.00 94.14      B    C  
ATOM   3237  CE1 TYR B 398      -0.663   2.384  11.159  1.00 93.44      B    C  
ATOM   3238  CE2 TYR B 398       0.737   0.626  12.111  1.00 92.88      B    C  
ATOM   3239  CZ  TYR B 398       0.225   1.309  10.989  1.00 93.64      B    C  
ATOM   3240  OH  TYR B 398       0.598   0.917   9.729  1.00 91.04      B    O  
ATOM   3241  N   ALA B 399      -1.396   3.915  17.717  1.00 96.12      B    N  
ATOM   3242  CA  ALA B 399      -2.110   4.085  18.976  1.00 95.82      B    C  
ATOM   3243  C   ALA B 399      -2.496   5.553  19.210  1.00 96.17      B    C  
ATOM   3244  O   ALA B 399      -3.644   5.847  19.571  1.00 95.93      B    O  
ATOM   3245  CB  ALA B 399      -1.228   3.534  20.104  1.00 95.04      B    C  
ATOM   3246  N   THR B 400      -1.585   6.486  18.936  1.00 96.32      B    N  
ATOM   3247  CA  THR B 400      -1.834   7.923  19.042  1.00 96.94      B    C  
ATOM   3248  C   THR B 400      -2.939   8.384  18.095  1.00 97.18      B    C  
ATOM   3249  O   THR B 400      -3.878   9.055  18.527  1.00 96.99      B    O  
ATOM   3250  CB  THR B 400      -0.537   8.700  18.775  1.00 97.08      B    C  
ATOM   3251  CG2 THR B 400      -0.728  10.215  18.790  1.00 94.75      B    C  
ATOM   3252  OG1 THR B 400       0.386   8.394  19.790  1.00 93.99      B    O  
ATOM   3253  N   LEU B 401      -2.890   7.972  16.829  1.00 97.09      B    N  
ATOM   3254  CA  LEU B 401      -3.903   8.326  15.839  1.00 97.15      B    C  
ATOM   3255  C   LEU B 401      -5.271   7.720  16.185  1.00 96.98      B    C  
ATOM   3256  O   LEU B 401      -6.292   8.389  16.035  1.00 96.70      B    O  
ATOM   3257  CB  LEU B 401      -3.420   7.880  14.453  1.00 97.36      B    C  
ATOM   3258  CG  LEU B 401      -4.397   8.213  13.306  1.00 97.41      B    C  
ATOM   3259  CD1 LEU B 401      -4.659   9.716  13.175  1.00 96.99      B    C  
ATOM   3260  CD2 LEU B 401      -3.829   7.711  11.976  1.00 96.94      B    C  
ATOM   3261  N   GLU B 402      -5.299   6.476  16.647  1.00 96.89      B    N  
ATOM   3262  CA  GLU B 402      -6.538   5.815  17.047  1.00 96.26      B    C  
ATOM   3263  C   GLU B 402      -7.206   6.539  18.222  1.00 96.33      B    C  
ATOM   3264  O   GLU B 402      -8.399   6.843  18.167  1.00 95.91      B    O  
ATOM   3265  CB  GLU B 402      -6.285   4.331  17.357  1.00 95.38      B    C  
ATOM   3266  CG  GLU B 402      -7.603   3.593  17.649  1.00 93.61      B    C  
ATOM   3267  CD  GLU B 402      -7.478   2.056  17.660  1.00 91.67      B    C  
ATOM   3268  OE1 GLU B 402      -8.515   1.400  17.381  1.00 87.14      B    O  
ATOM   3269  OE2 GLU B 402      -6.381   1.524  17.911  1.00 87.25      B    O1-
ATOM   3270  N   ALA B 403      -6.447   6.894  19.260  1.00 95.73      B    N  
ATOM   3271  CA  ALA B 403      -7.001   7.638  20.388  1.00 96.08      B    C  
ATOM   3272  C   ALA B 403      -7.442   9.048  19.990  1.00 96.71      B    C  
ATOM   3273  O   ALA B 403      -8.534   9.462  20.378  1.00 96.72      B    O  
ATOM   3274  CB  ALA B 403      -5.985   7.723  21.507  1.00 95.61      B    C  
ATOM   3275  N   TYR B 404      -6.650   9.740  19.166  1.00 96.75      B    N  
ATOM   3276  CA  TYR B 404      -7.003  11.068  18.674  1.00 97.55      B    C  
ATOM   3277  C   TYR B 404      -8.331  11.054  17.916  1.00 97.72      B    C  
ATOM   3278  O   TYR B 404      -9.238  11.823  18.229  1.00 97.63      B    O  
ATOM   3279  CB  TYR B 404      -5.875  11.588  17.781  1.00 97.93      B    C  
ATOM   3280  CG  TYR B 404      -6.214  12.915  17.153  1.00 98.30      B    C  
ATOM   3281  CD1 TYR B 404      -6.718  12.986  15.834  1.00 98.14      B    C  
ATOM   3282  CD2 TYR B 404      -6.051  14.102  17.895  1.00 98.21      B    C  
ATOM   3283  CE1 TYR B 404      -7.027  14.223  15.258  1.00 98.26      B    C  
ATOM   3284  CE2 TYR B 404      -6.351  15.343  17.333  1.00 98.27      B    C  
ATOM   3285  CZ  TYR B 404      -6.834  15.407  16.005  1.00 98.43      B    C  
ATOM   3286  OH  TYR B 404      -7.084  16.622  15.444  1.00 98.20      B    O  
ATOM   3287  N   THR B 405      -8.481  10.130  16.963  1.00 97.55      B    N  
ATOM   3288  CA  THR B 405      -9.717  10.014  16.177  1.00 97.36      B    C  
ATOM   3289  C   THR B 405     -10.912   9.631  17.045  1.00 97.31      B    C  
ATOM   3290  O   THR B 405     -11.991  10.184  16.860  1.00 96.84      B    O  
ATOM   3291  CB  THR B 405      -9.583   9.005  15.027  1.00 96.67      B    C  
ATOM   3292  CG2 THR B 405      -8.632   9.513  13.947  1.00 90.98      B    C  
ATOM   3293  OG1 THR B 405      -9.112   7.755  15.457  1.00 91.02      B    O  
ATOM   3294  N   LYS B 406     -10.722   8.755  18.018  1.00 96.85      B    N  
ATOM   3295  CA  LYS B 406     -11.778   8.353  18.953  1.00 96.22      B    C  
ATOM   3296  C   LYS B 406     -12.201   9.486  19.884  1.00 96.70      B    C  
ATOM   3297  O   LYS B 406     -13.372   9.579  20.229  1.00 95.99      B    O  
ATOM   3298  CB  LYS B 406     -11.290   7.122  19.725  1.00 94.52      B    C  
ATOM   3299  CG  LYS B 406     -12.404   6.408  20.495  1.00 86.44      B    C  
ATOM   3300  CD  LYS B 406     -11.826   5.151  21.157  1.00 83.40      B    C  
ATOM   3301  CE  LYS B 406     -12.914   4.333  21.853  1.00 72.85      B    C  
ATOM   3302  NZ  LYS B 406     -12.339   3.114  22.467  1.00 65.35      B    N1+
ATOM   3303  N   GLN B 407     -11.263  10.342  20.293  1.00 97.05      B    N  
ATOM   3304  CA  GLN B 407     -11.530  11.484  21.165  1.00 97.27      B    C  
ATOM   3305  C   GLN B 407     -12.178  12.643  20.407  1.00 97.70      B    C  
ATOM   3306  O   GLN B 407     -13.140  13.231  20.891  1.00 97.16      B    O  
ATOM   3307  CB  GLN B 407     -10.216  11.906  21.831  1.00 96.33      B    C  
ATOM   3308  CG  GLN B 407     -10.419  13.046  22.850  1.00 87.03      B    C  
ATOM   3309  CD  GLN B 407      -9.110  13.518  23.495  1.00 78.38      B    C  
ATOM   3310  NE2 GLN B 407      -9.170  14.470  24.403  1.00 65.45      B    N  
ATOM   3311  OE1 GLN B 407      -8.031  13.054  23.201  1.00 69.64      B    O  
ATOM   3312  N   LYS B 408     -11.653  12.980  19.218  1.00 97.62      B    N  
ATOM   3313  CA  LYS B 408     -12.075  14.167  18.467  1.00 98.03      B    C  
ATOM   3314  C   LYS B 408     -13.273  13.923  17.553  1.00 98.24      B    C  
ATOM   3315  O   LYS B 408     -14.051  14.843  17.318  1.00 97.68      B    O  
ATOM   3316  CB  LYS B 408     -10.862  14.715  17.706  1.00 97.67      B    C  
ATOM   3317  CG  LYS B 408     -11.133  16.096  17.105  1.00 93.46      B    C  
ATOM   3318  CD  LYS B 408      -9.813  16.729  16.688  1.00 87.93      B    C  
ATOM   3319  CE  LYS B 408     -10.016  18.054  15.965  1.00 82.95      B    C  
ATOM   3320  NZ  LYS B 408      -8.710  18.565  15.467  1.00 72.83      B    N1+
ATOM   3321  N   TYR B 409     -13.430  12.696  17.065  1.00 97.80      B    N  
ATOM   3322  CA  TYR B 409     -14.496  12.276  16.160  1.00 97.99      B    C  
ATOM   3323  C   TYR B 409     -15.236  11.036  16.698  1.00 97.84      B    C  
ATOM   3324  O   TYR B 409     -15.289  10.006  16.019  1.00 96.72      B    O  
ATOM   3325  CB  TYR B 409     -13.912  12.057  14.758  1.00 97.72      B    C  
ATOM   3326  CG  TYR B 409     -13.134  13.234  14.211  1.00 97.96      B    C  
ATOM   3327  CD1 TYR B 409     -13.806  14.333  13.649  1.00 96.65      B    C  
ATOM   3328  CD2 TYR B 409     -11.724  13.230  14.248  1.00 96.99      B    C  
ATOM   3329  CE1 TYR B 409     -13.082  15.414  13.120  1.00 96.59      B    C  
ATOM   3330  CE2 TYR B 409     -10.994  14.304  13.724  1.00 96.81      B    C  
ATOM   3331  CZ  TYR B 409     -11.675  15.396  13.157  1.00 97.37      B    C  
ATOM   3332  OH  TYR B 409     -10.970  16.442  12.623  1.00 96.47      B    O  
ATOM   3333  N   PRO B 410     -15.812  11.087  17.921  1.00 97.67      B    N  
ATOM   3334  CA  PRO B 410     -16.444   9.930  18.545  1.00 97.36      B    C  
ATOM   3335  C   PRO B 410     -17.636   9.378  17.755  1.00 96.71      B    C  
ATOM   3336  O   PRO B 410     -17.927   8.184  17.824  1.00 95.11      B    O  
ATOM   3337  CB  PRO B 410     -16.870  10.411  19.941  1.00 97.16      B    C  
ATOM   3338  CG  PRO B 410     -17.036  11.921  19.768  1.00 96.24      B    C  
ATOM   3339  CD  PRO B 410     -15.938  12.266  18.768  1.00 97.75      B    C  
ATOM   3340  N   GLU B 411     -18.296  10.223  16.965  1.00 97.41      B    N  
ATOM   3341  CA  GLU B 411     -19.396   9.877  16.070  1.00 97.27      B    C  
ATOM   3342  C   GLU B 411     -18.945   9.125  14.803  1.00 96.93      B    C  
ATOM   3343  O   GLU B 411     -19.781   8.609  14.057  1.00 95.66      B    O  
ATOM   3344  CB  GLU B 411     -20.201  11.153  15.727  1.00 96.94      B    C  
ATOM   3345  CG  GLU B 411     -19.496  12.203  14.837  1.00 89.30      B    C  
ATOM   3346  CD  GLU B 411     -18.315  12.930  15.489  1.00 75.50      B    C  
ATOM   3347  OE1 GLU B 411     -17.488  13.472  14.730  1.00 69.53      B    O  
ATOM   3348  OE2 GLU B 411     -18.206  12.922  16.736  1.00 72.53      B    O1-
ATOM   3349  N   GLN B 412     -17.639   9.023  14.547  1.00 96.72      B    N  
ATOM   3350  CA  GLN B 412     -17.063   8.356  13.381  1.00 96.27      B    C  
ATOM   3351  C   GLN B 412     -16.190   7.152  13.784  1.00 95.82      B    C  
ATOM   3352  O   GLN B 412     -14.962   7.185  13.635  1.00 94.61      B    O  
ATOM   3353  CB  GLN B 412     -16.278   9.363  12.530  1.00 95.63      B    C  
ATOM   3354  CG  GLN B 412     -17.145  10.504  11.986  1.00 94.10      B    C  
ATOM   3355  CD  GLN B 412     -16.314  11.497  11.183  1.00 94.26      B    C  
ATOM   3356  NE2 GLN B 412     -16.551  12.775  11.347  1.00 86.81      B    N  
ATOM   3357  OE1 GLN B 412     -15.430  11.137  10.416  1.00 88.03      B    O  
ATOM   3358  N   PRO B 413     -16.786   6.048  14.260  1.00 94.94      B    N  
ATOM   3359  CA  PRO B 413     -16.010   4.904  14.763  1.00 93.47      B    C  
ATOM   3360  C   PRO B 413     -15.113   4.260  13.703  1.00 92.74      B    C  
ATOM   3361  O   PRO B 413     -14.118   3.615  14.040  1.00 89.30      B    O  
ATOM   3362  CB  PRO B 413     -17.069   3.921  15.285  1.00 91.84      B    C  
ATOM   3363  CG  PRO B 413     -18.329   4.274  14.499  1.00 89.86      B    C  
ATOM   3364  CD  PRO B 413     -18.207   5.784  14.349  1.00 93.55      B    C  
ATOM   3365  N   GLY B 414     -15.425   4.442  12.418  1.00 94.55      B    N  
ATOM   3366  CA  GLY B 414     -14.634   3.955  11.288  1.00 94.75      B    C  
ATOM   3367  C   GLY B 414     -13.517   4.892  10.825  1.00 95.71      B    C  
ATOM   3368  O   GLY B 414     -12.775   4.524   9.917  1.00 94.97      B    O  
ATOM   3369  N   ARG B 415     -13.374   6.093  11.415  1.00 96.08      B    N  
ATOM   3370  CA  ARG B 415     -12.464   7.133  10.912  1.00 97.01      B    C  
ATOM   3371  C   ARG B 415     -11.000   6.700  10.913  1.00 97.34      B    C  
ATOM   3372  O   ARG B 415     -10.317   6.905   9.917  1.00 97.07      B    O  
ATOM   3373  CB  ARG B 415     -12.676   8.430  11.700  1.00 97.02      B    C  
ATOM   3374  CG  ARG B 415     -11.908   9.597  11.081  1.00 96.05      B    C  
ATOM   3375  CD  ARG B 415     -12.230  10.897  11.807  1.00 95.78      B    C  
ATOM   3376  NE  ARG B 415     -11.525  12.035  11.198  1.00 95.89      B    N  
ATOM   3377  CZ  ARG B 415     -11.966  12.876  10.270  1.00 97.04      B    C  
ATOM   3378  NH1 ARG B 415     -13.165  12.807   9.776  1.00 91.83      B    N1+
ATOM   3379  NH2 ARG B 415     -11.179  13.798   9.839  1.00 93.87      B    N  
ATOM   3380  N   PHE B 416     -10.547   6.033  11.970  1.00 97.00      B    N  
ATOM   3381  CA  PHE B 416      -9.191   5.504  12.049  1.00 97.00      B    C  
ATOM   3382  C   PHE B 416      -8.869   4.556  10.887  1.00 97.21      B    C  
ATOM   3383  O   PHE B 416      -7.900   4.765  10.159  1.00 96.96      B    O  
ATOM   3384  CB  PHE B 416      -9.000   4.790  13.392  1.00 96.42      B    C  
ATOM   3385  CG  PHE B 416      -7.649   4.129  13.538  1.00 96.46      B    C  
ATOM   3386  CD1 PHE B 416      -7.542   2.737  13.717  1.00 95.39      B    C  
ATOM   3387  CD2 PHE B 416      -6.475   4.900  13.490  1.00 95.50      B    C  
ATOM   3388  CE1 PHE B 416      -6.289   2.130  13.873  1.00 95.04      B    C  
ATOM   3389  CE2 PHE B 416      -5.218   4.301  13.631  1.00 94.74      B    C  
ATOM   3390  CZ  PHE B 416      -5.128   2.917  13.829  1.00 95.48      B    C  
ATOM   3391  N   ALA B 417      -9.726   3.563  10.639  1.00 96.97      B    N  
ATOM   3392  CA  ALA B 417      -9.560   2.657   9.501  1.00 97.03      B    C  
ATOM   3393  C   ALA B 417      -9.611   3.411   8.160  1.00 97.22      B    C  
ATOM   3394  O   ALA B 417      -8.801   3.158   7.277  1.00 97.04      B    O  
ATOM   3395  CB  ALA B 417     -10.633   1.564   9.580  1.00 96.49      B    C  
ATOM   3396  N   LYS B 418     -10.522   4.393   8.032  1.00 96.55      B    N  
ATOM   3397  CA  LYS B 418     -10.657   5.210   6.826  1.00 96.58      B    C  
ATOM   3398  C   LYS B 418      -9.394   6.022   6.516  1.00 96.86      B    C  
ATOM   3399  O   LYS B 418      -9.024   6.139   5.354  1.00 96.36      B    O  
ATOM   3400  CB  LYS B 418     -11.906   6.104   6.956  1.00 95.74      B    C  
ATOM   3401  CG  LYS B 418     -12.281   6.749   5.617  1.00 87.48      B    C  
ATOM   3402  CD  LYS B 418     -13.600   7.549   5.689  1.00 85.50      B    C  
ATOM   3403  CE  LYS B 418     -13.921   8.054   4.284  1.00 76.25      B    C  
ATOM   3404  NZ  LYS B 418     -15.248   8.707   4.167  1.00 68.26      B    N1+
ATOM   3405  N   LEU B 419      -8.710   6.534   7.542  1.00 97.32      B    N  
ATOM   3406  CA  LEU B 419      -7.415   7.216   7.409  1.00 97.63      B    C  
ATOM   3407  C   LEU B 419      -6.335   6.253   6.912  1.00 97.74      B    C  
ATOM   3408  O   LEU B 419      -5.692   6.533   5.904  1.00 97.54      B    O  
ATOM   3409  CB  LEU B 419      -7.007   7.838   8.758  1.00 97.78      B    C  
ATOM   3410  CG  LEU B 419      -7.826   9.073   9.163  1.00 97.56      B    C  
ATOM   3411  CD1 LEU B 419      -7.561   9.406  10.619  1.00 96.92      B    C  
ATOM   3412  CD2 LEU B 419      -7.454  10.296   8.327  1.00 96.81      B    C  
ATOM   3413  N   LEU B 420      -6.189   5.089   7.548  1.00 97.88      B    N  
ATOM   3414  CA  LEU B 420      -5.195   4.089   7.141  1.00 97.81      B    C  
ATOM   3415  C   LEU B 420      -5.445   3.567   5.722  1.00 97.75      B    C  
ATOM   3416  O   LEU B 420      -4.498   3.311   4.990  1.00 97.24      B    O  
ATOM   3417  CB  LEU B 420      -5.179   2.933   8.151  1.00 97.57      B    C  
ATOM   3418  CG  LEU B 420      -4.749   3.311   9.583  1.00 96.94      B    C  
ATOM   3419  CD1 LEU B 420      -4.649   2.035  10.411  1.00 95.91      B    C  
ATOM   3420  CD2 LEU B 420      -3.400   4.024   9.632  1.00 95.47      B    C  
ATOM   3421  N   LEU B 421      -6.699   3.505   5.285  1.00 97.40      B    N  
ATOM   3422  CA  LEU B 421      -7.095   3.131   3.927  1.00 97.17      B    C  
ATOM   3423  C   LEU B 421      -6.770   4.203   2.862  1.00 96.79      B    C  
ATOM   3424  O   LEU B 421      -7.077   3.984   1.687  1.00 95.86      B    O  
ATOM   3425  CB  LEU B 421      -8.586   2.754   3.920  1.00 96.99      B    C  
ATOM   3426  CG  LEU B 421      -8.892   1.416   4.611  1.00 96.24      B    C  
ATOM   3427  CD1 LEU B 421     -10.403   1.252   4.747  1.00 94.83      B    C  
ATOM   3428  CD2 LEU B 421      -8.354   0.226   3.816  1.00 95.04      B    C  
ATOM   3429  N   ARG B 422      -6.157   5.334   3.223  1.00 96.48      B    N  
ATOM   3430  CA  ARG B 422      -5.585   6.293   2.257  1.00 95.82      B    C  
ATOM   3431  C   ARG B 422      -4.139   5.943   1.887  1.00 96.18      B    C  
ATOM   3432  O   ARG B 422      -3.678   6.315   0.810  1.00 95.52      B    O  
ATOM   3433  CB  ARG B 422      -5.662   7.738   2.785  1.00 95.05      B    C  
ATOM   3434  CG  ARG B 422      -7.051   8.237   3.228  1.00 89.62      B    C  
ATOM   3435  CD  ARG B 422      -8.144   8.095   2.179  1.00 84.03      B    C  
ATOM   3436  NE  ARG B 422      -8.804   6.771   2.206  1.00 78.57      B    N  
ATOM   3437  CZ  ARG B 422      -9.696   6.306   1.328  1.00 73.66      B    C  
ATOM   3438  NH1 ARG B 422     -10.067   6.994   0.291  1.00 62.37      B    N1+
ATOM   3439  NH2 ARG B 422     -10.239   5.140   1.488  1.00 64.66      B    N  
ATOM   3440  N   LEU B 423      -3.443   5.207   2.742  1.00 96.99      B    N  
ATOM   3441  CA  LEU B 423      -2.039   4.856   2.547  1.00 97.00      B    C  
ATOM   3442  C   LEU B 423      -1.778   3.978   1.299  1.00 96.70      B    C  
ATOM   3443  O   LEU B 423      -0.756   4.204   0.653  1.00 96.28      B    O  
ATOM   3444  CB  LEU B 423      -1.472   4.194   3.817  1.00 97.23      B    C  
ATOM   3445  CG  LEU B 423      -1.518   5.066   5.087  1.00 97.04      B    C  
ATOM   3446  CD1 LEU B 423      -0.976   4.272   6.268  1.00 96.35      B    C  
ATOM   3447  CD2 LEU B 423      -0.689   6.336   4.934  1.00 96.07      B    C  
ATOM   3448  N   PRO B 424      -2.655   3.036   0.892  1.00 96.96      B    N  
ATOM   3449  CA  PRO B 424      -2.433   2.278  -0.341  1.00 96.49      B    C  
ATOM   3450  C   PRO B 424      -2.397   3.161  -1.596  1.00 95.53      B    C  
ATOM   3451  O   PRO B 424      -1.511   2.997  -2.430  1.00 94.68      B    O  
ATOM   3452  CB  PRO B 424      -3.568   1.251  -0.410  1.00 96.21      B    C  
ATOM   3453  CG  PRO B 424      -3.995   1.088   1.039  1.00 95.41      B    C  
ATOM   3454  CD  PRO B 424      -3.784   2.482   1.615  1.00 96.99      B    C  
ATOM   3455  N   ALA B 425      -3.325   4.111  -1.717  1.00 94.36      B    N  
ATOM   3456  CA  ALA B 425      -3.337   5.050  -2.840  1.00 93.06      B    C  
ATOM   3457  C   ALA B 425      -2.085   5.936  -2.831  1.00 92.41      B    C  
ATOM   3458  O   ALA B 425      -1.446   6.094  -3.869  1.00 91.57      B    O  
ATOM   3459  CB  ALA B 425      -4.618   5.884  -2.780  1.00 92.11      B    C  
ATOM   3460  N   LEU B 426      -1.692   6.427  -1.656  1.00 94.33      B    N  
ATOM   3461  CA  LEU B 426      -0.468   7.221  -1.489  1.00 94.27      B    C  
ATOM   3462  C   LEU B 426       0.768   6.444  -1.943  1.00 93.28      B    C  
ATOM   3463  O   LEU B 426       1.567   6.988  -2.710  1.00 92.28      B    O  
ATOM   3464  CB  LEU B 426      -0.375   7.652  -0.021  1.00 94.37      B    C  
ATOM   3465  CG  LEU B 426       0.837   8.547   0.283  1.00 93.67      B    C  
ATOM   3466  CD1 LEU B 426       0.785   9.870  -0.484  1.00 92.38      B    C  
ATOM   3467  CD2 LEU B 426       0.870   8.870   1.779  1.00 92.13      B    C  
ATOM   3468  N   ARG B 427       0.903   5.170  -1.559  1.00 94.66      B    N  
ATOM   3469  CA  ARG B 427       1.993   4.290  -2.017  1.00 94.08      B    C  
ATOM   3470  C   ARG B 427       1.994   4.134  -3.538  1.00 92.56      B    C  
ATOM   3471  O   ARG B 427       3.022   4.354  -4.168  1.00 91.38      B    O  
ATOM   3472  CB  ARG B 427       1.885   2.925  -1.312  1.00 94.13      B    C  
ATOM   3473  CG  ARG B 427       2.954   1.883  -1.713  1.00 92.27      B    C  
ATOM   3474  CD  ARG B 427       4.400   2.292  -1.454  1.00 89.74      B    C  
ATOM   3475  NE  ARG B 427       4.624   2.579  -0.039  1.00 89.24      B    N  
ATOM   3476  CZ  ARG B 427       4.930   1.743   0.938  1.00 89.42      B    C  
ATOM   3477  NH1 ARG B 427       5.131   0.474   0.742  1.00 81.87      B    N1+
ATOM   3478  NH2 ARG B 427       5.032   2.215   2.143  1.00 83.51      B    N  
ATOM   3479  N   SER B 428       0.851   3.804  -4.145  1.00 91.77      B    N  
ATOM   3480  CA  SER B 428       0.757   3.630  -5.594  1.00 89.93      B    C  
ATOM   3481  C   SER B 428       1.091   4.908  -6.364  1.00 88.31      B    C  
ATOM   3482  O   SER B 428       1.794   4.852  -7.366  1.00 87.03      B    O  
ATOM   3483  CB  SER B 428      -0.652   3.186  -6.000  1.00 89.55      B    C  
ATOM   3484  OG  SER B 428      -0.884   1.854  -5.617  1.00 84.47      B    O  
ATOM   3485  N   ILE B 429       0.594   6.058  -5.908  1.00 88.42      B    N  
ATOM   3486  CA  ILE B 429       0.873   7.345  -6.538  1.00 87.57      B    C  
ATOM   3487  C   ILE B 429       2.341   7.727  -6.357  1.00 86.27      B    C  
ATOM   3488  O   ILE B 429       2.960   8.172  -7.306  1.00 85.15      B    O  
ATOM   3489  CB  ILE B 429      -0.094   8.425  -6.022  1.00 87.62      B    C  
ATOM   3490  CG1 ILE B 429      -1.526   8.110  -6.515  1.00 86.42      B    C  
ATOM   3491  CG2 ILE B 429       0.327   9.823  -6.487  1.00 86.64      B    C  
ATOM   3492  CD1 ILE B 429      -2.607   8.920  -5.810  1.00 81.69      B    C  
ATOM   3493  N   GLY B 430       2.907   7.491  -5.178  1.00 88.69      B    N  
ATOM   3494  CA  GLY B 430       4.322   7.709  -4.903  1.00 87.43      B    C  
ATOM   3495  C   GLY B 430       5.235   6.927  -5.840  1.00 86.43      B    C  
ATOM   3496  O   GLY B 430       6.117   7.518  -6.468  1.00 85.00      B    O  
ATOM   3497  N   LEU B 431       4.969   5.637  -6.022  1.00 86.68      B    N  
ATOM   3498  CA  LEU B 431       5.704   4.785  -6.965  1.00 85.42      B    C  
ATOM   3499  C   LEU B 431       5.591   5.308  -8.395  1.00 82.73      B    C  
ATOM   3500  O   LEU B 431       6.601   5.451  -9.077  1.00 80.47      B    O  
ATOM   3501  CB  LEU B 431       5.164   3.349  -6.868  1.00 86.16      B    C  
ATOM   3502  CG  LEU B 431       5.524   2.629  -5.553  1.00 85.48      B    C  
ATOM   3503  CD1 LEU B 431       4.723   1.329  -5.439  1.00 84.13      B    C  
ATOM   3504  CD2 LEU B 431       7.009   2.298  -5.461  1.00 84.58      B    C  
ATOM   3505  N   LYS B 432       4.398   5.691  -8.833  1.00 82.71      B    N  
ATOM   3506  CA  LYS B 432       4.169   6.199 -10.185  1.00 80.28      B    C  
ATOM   3507  C   LYS B 432       4.799   7.582 -10.410  1.00 78.86      B    C  
ATOM   3508  O   LYS B 432       5.262   7.881 -11.502  1.00 76.01      B    O  
ATOM   3509  CB  LYS B 432       2.659   6.169 -10.464  1.00 78.02      B    C  
ATOM   3510  CG  LYS B 432       2.375   5.948 -11.952  1.00 69.71      B    C  
ATOM   3511  CD  LYS B 432       0.886   5.679 -12.209  1.00 64.44      B    C  
ATOM   3512  CE  LYS B 432       0.715   5.281 -13.669  1.00 57.25      B    C  
ATOM   3513  NZ  LYS B 432      -0.669   4.884 -14.028  1.00 50.55      B    N1+
ATOM   3514  N   CYS B 433       4.856   8.431  -9.373  1.00 75.66      B    N  
ATOM   3515  CA  CYS B 433       5.587   9.693  -9.399  1.00 74.26      B    C  
ATOM   3516  C   CYS B 433       7.092   9.473  -9.560  1.00 72.31      B    C  
ATOM   3517  O   CYS B 433       7.719  10.179 -10.343  1.00 71.44      B    O  
ATOM   3518  CB  CYS B 433       5.325  10.506  -8.125  1.00 74.01      B    C  
ATOM   3519  SG  CYS B 433       3.702  11.318  -8.184  1.00 68.63      B    S  
ATOM   3520  N   LEU B 434       7.658   8.490  -8.859  1.00 68.06      B    N  
ATOM   3521  CA  LEU B 434       9.064   8.134  -9.018  1.00 66.74      B    C  
ATOM   3522  C   LEU B 434       9.370   7.655 -10.434  1.00 67.35      B    C  
ATOM   3523  O   LEU B 434      10.326   8.133 -11.018  1.00 64.78      B    O  
ATOM   3524  CB  LEU B 434       9.458   7.048  -8.009  1.00 63.94      B    C  
ATOM   3525  CG  LEU B 434       9.587   7.562  -6.570  1.00 58.88      B    C  
ATOM   3526  CD1 LEU B 434       9.750   6.363  -5.640  1.00 54.09      B    C  
ATOM   3527  CD2 LEU B 434      10.789   8.484  -6.410  1.00 55.40      B    C  
ATOM   3528  N   GLU B 435       8.529   6.795 -11.005  1.00 67.44      B    N  
ATOM   3529  CA  GLU B 435       8.672   6.343 -12.391  1.00 65.40      B    C  
ATOM   3530  C   GLU B 435       8.671   7.521 -13.372  1.00 65.97      B    C  
ATOM   3531  O   GLU B 435       9.533   7.600 -14.245  1.00 64.53      B    O  
ATOM   3532  CB  GLU B 435       7.543   5.373 -12.746  1.00 62.97      B    C  
ATOM   3533  CG  GLU B 435       7.695   4.010 -12.062  1.00 56.71      B    C  
ATOM   3534  CD  GLU B 435       6.474   3.107 -12.215  1.00 51.40      B    C  
ATOM   3535  OE1 GLU B 435       6.542   1.956 -11.737  1.00 46.56      B    O  
ATOM   3536  OE2 GLU B 435       5.436   3.555 -12.766  1.00 49.24      B    O1-
ATOM   3537  N   HIS B 436       7.764   8.495 -13.191  1.00 62.96      B    N  
ATOM   3538  CA  HIS B 436       7.754   9.711 -13.992  1.00 61.99      B    C  
ATOM   3539  C   HIS B 436       9.033  10.538 -13.831  1.00 61.46      B    C  
ATOM   3540  O   HIS B 436       9.602  10.971 -14.830  1.00 59.74      B    O  
ATOM   3541  CB  HIS B 436       6.526  10.562 -13.652  1.00 60.90      B    C  
ATOM   3542  CG  HIS B 436       5.422  10.395 -14.654  1.00 59.10      B    C  
ATOM   3543  CD2 HIS B 436       4.241   9.734 -14.509  1.00 52.90      B    C  
ATOM   3544  ND1 HIS B 436       5.427  10.918 -15.935  1.00 52.17      B    N  
ATOM   3545  CE1 HIS B 436       4.277  10.568 -16.524  1.00 50.16      B    C  
ATOM   3546  NE2 HIS B 436       3.525   9.854 -15.698  1.00 49.18      B    N  
ATOM   3547  N   LEU B 437       9.520  10.734 -12.603  1.00 62.37      B    N  
ATOM   3548  CA  LEU B 437      10.748  11.479 -12.351  1.00 61.45      B    C  
ATOM   3549  C   LEU B 437      11.974  10.786 -12.979  1.00 61.36      B    C  
ATOM   3550  O   LEU B 437      12.804  11.458 -13.588  1.00 58.81      B    O  
ATOM   3551  CB  LEU B 437      10.939  11.669 -10.842  1.00 59.02      B    C  
ATOM   3552  CG  LEU B 437       9.975  12.678 -10.197  1.00 54.72      B    C  
ATOM   3553  CD1 LEU B 437      10.089  12.597  -8.677  1.00 50.58      B    C  
ATOM   3554  CD2 LEU B 437      10.273  14.110 -10.624  1.00 51.93      B    C  
ATOM   3555  N   PHE B 438      12.048   9.453 -12.888  1.00 54.35      B    N  
ATOM   3556  CA  PHE B 438      13.083   8.675 -13.571  1.00 52.93      B    C  
ATOM   3557  C   PHE B 438      12.985   8.802 -15.088  1.00 53.06      B    C  
ATOM   3558  O   PHE B 438      14.007   8.959 -15.752  1.00 51.65      B    O  
ATOM   3559  CB  PHE B 438      12.982   7.201 -13.165  1.00 50.94      B    C  
ATOM   3560  CG  PHE B 438      13.637   6.884 -11.840  1.00 47.64      B    C  
ATOM   3561  CD1 PHE B 438      15.030   7.018 -11.700  1.00 41.84      B    C  
ATOM   3562  CD2 PHE B 438      12.871   6.409 -10.765  1.00 43.35      B    C  
ATOM   3563  CE1 PHE B 438      15.649   6.699 -10.483  1.00 39.00      B    C  
ATOM   3564  CE2 PHE B 438      13.494   6.084  -9.550  1.00 38.10      B    C  
ATOM   3565  CZ  PHE B 438      14.882   6.227  -9.401  1.00 39.55      B    C  
ATOM   3566  N   PHE B 439      11.773   8.787 -15.639  1.00 53.57      B    N  
ATOM   3567  CA  PHE B 439      11.552   8.954 -17.071  1.00 51.39      B    C  
ATOM   3568  C   PHE B 439      12.022  10.331 -17.556  1.00 50.89      B    C  
ATOM   3569  O   PHE B 439      12.771  10.414 -18.524  1.00 49.91      B    O  
ATOM   3570  CB  PHE B 439      10.067   8.720 -17.357  1.00 49.24      B    C  
ATOM   3571  CG  PHE B 439       9.742   8.690 -18.829  1.00 46.56      B    C  
ATOM   3572  CD1 PHE B 439       9.091   9.784 -19.430  1.00 42.16      B    C  
ATOM   3573  CD2 PHE B 439      10.033   7.549 -19.587  1.00 43.04      B    C  
ATOM   3574  CE1 PHE B 439       8.724   9.723 -20.774  1.00 38.72      B    C  
ATOM   3575  CE2 PHE B 439       9.663   7.485 -20.938  1.00 38.19      B    C  
ATOM   3576  CZ  PHE B 439       9.000   8.567 -21.533  1.00 38.53      B    C  
ATOM   3577  N   PHE B 440      11.686  11.412 -16.832  1.00 51.56      B    N  
ATOM   3578  CA  PHE B 440      12.172  12.752 -17.150  1.00 50.53      B    C  
ATOM   3579  C   PHE B 440      13.692  12.871 -17.024  1.00 50.45      B    C  
ATOM   3580  O   PHE B 440      14.325  13.508 -17.858  1.00 48.89      B    O  
ATOM   3581  CB  PHE B 440      11.485  13.782 -16.254  1.00 48.40      B    C  
ATOM   3582  CG  PHE B 440      10.056  14.069 -16.649  1.00 46.35      B    C  
ATOM   3583  CD1 PHE B 440       9.770  14.589 -17.922  1.00 42.03      B    C  
ATOM   3584  CD2 PHE B 440       9.012  13.800 -15.757  1.00 43.19      B    C  
ATOM   3585  CE1 PHE B 440       8.441  14.806 -18.322  1.00 38.61      B    C  
ATOM   3586  CE2 PHE B 440       7.674  14.016 -16.150  1.00 37.67      B    C  
ATOM   3587  CZ  PHE B 440       7.396  14.511 -17.439  1.00 37.75      B    C  
ATOM   3588  N   LYS B 441      14.294  12.204 -16.026  1.00 52.48      B    N  
ATOM   3589  CA  LYS B 441      15.753  12.148 -15.881  1.00 50.50      B    C  
ATOM   3590  C   LYS B 441      16.417  11.413 -17.049  1.00 50.07      B    C  
ATOM   3591  O   LYS B 441      17.450  11.865 -17.527  1.00 48.04      B    O  
ATOM   3592  CB  LYS B 441      16.095  11.493 -14.538  1.00 48.19      B    C  
ATOM   3593  CG  LYS B 441      17.600  11.592 -14.254  1.00 44.39      B    C  
ATOM   3594  CD  LYS B 441      17.949  10.947 -12.917  1.00 40.87      B    C  
ATOM   3595  CE  LYS B 441      19.451  11.087 -12.680  1.00 37.26      B    C  
ATOM   3596  NZ  LYS B 441      19.879  10.485 -11.413  1.00 32.86      B    N1+
ATOM   3597  N   LEU B 442      15.833  10.308 -17.510  1.00 49.85      B    N  
ATOM   3598  CA  LEU B 442      16.344   9.527 -18.637  1.00 47.12      B    C  
ATOM   3599  C   LEU B 442      16.256  10.287 -19.964  1.00 45.97      B    C  
ATOM   3600  O   LEU B 442      17.166  10.174 -20.783  1.00 43.99      B    O  
ATOM   3601  CB  LEU B 442      15.557   8.207 -18.732  1.00 44.53      B    C  
ATOM   3602  CG  LEU B 442      16.002   7.138 -17.714  1.00 39.84      B    C  
ATOM   3603  CD1 LEU B 442      14.957   6.026 -17.649  1.00 35.94      B    C  
ATOM   3604  CD2 LEU B 442      17.340   6.513 -18.101  1.00 39.66      B    C  
ATOM   3605  N   ILE B 443      15.193  11.059 -20.161  1.00 50.33      B    N  
ATOM   3606  CA  ILE B 443      15.027  11.881 -21.369  1.00 48.40      B    C  
ATOM   3607  C   ILE B 443      15.916  13.130 -21.330  1.00 48.91      B    C  
ATOM   3608  O   ILE B 443      16.314  13.642 -22.372  1.00 46.41      B    O  
ATOM   3609  CB  ILE B 443      13.533  12.208 -21.579  1.00 45.42      B    C  
ATOM   3610  CG1 ILE B 443      12.755  10.894 -21.843  1.00 41.50      B    C  
ATOM   3611  CG2 ILE B 443      13.322  13.174 -22.758  1.00 41.86      B    C  
ATOM   3612  CD1 ILE B 443      11.252  11.082 -21.915  1.00 37.99      B    C  
ATOM   3613  N   GLY B 444      16.273  13.604 -20.134  1.00 49.81      B    N  
ATOM   3614  CA  GLY B 444      17.185  14.730 -19.937  1.00 49.43      B    C  
ATOM   3615  C   GLY B 444      16.566  16.113 -20.141  1.00 51.74      B    C  
ATOM   3616  O   GLY B 444      17.271  17.107 -19.970  1.00 49.77      B    O  
ATOM   3617  N   ASP B 445      15.271  16.188 -20.462  1.00 48.80      B    N  
ATOM   3618  CA  ASP B 445      14.599  17.459 -20.763  1.00 49.39      B    C  
ATOM   3619  C   ASP B 445      14.277  18.294 -19.519  1.00 51.22      B    C  
ATOM   3620  O   ASP B 445      14.198  19.519 -19.594  1.00 48.16      B    O  
ATOM   3621  CB  ASP B 445      13.308  17.183 -21.542  1.00 44.89      B    C  
ATOM   3622  CG  ASP B 445      13.514  16.960 -23.038  1.00 41.30      B    C  
ATOM   3623  OD1 ASP B 445      14.541  17.410 -23.585  1.00 38.37      B    O  
ATOM   3624  OD2 ASP B 445      12.592  16.385 -23.664  1.00 38.62      B    O1-
ATOM   3625  N   THR B 446      14.078  17.653 -18.362  1.00 50.66      B    N  
ATOM   3626  CA  THR B 446      13.700  18.365 -17.144  1.00 52.50      B    C  
ATOM   3627  C   THR B 446      14.914  18.517 -16.228  1.00 54.88      B    C  
ATOM   3628  O   THR B 446      15.477  17.505 -15.810  1.00 52.95      B    O  
ATOM   3629  CB  THR B 446      12.533  17.693 -16.410  1.00 49.40      B    C  
ATOM   3630  CG2 THR B 446      11.738  18.713 -15.618  1.00 45.17      B    C  
ATOM   3631  OG1 THR B 446      11.635  17.097 -17.308  1.00 45.74      B    O  
ATOM   3632  N   PRO B 447      15.310  19.744 -15.867  1.00 51.52      B    N  
ATOM   3633  CA  PRO B 447      16.346  19.966 -14.872  1.00 52.62      B    C  
ATOM   3634  C   PRO B 447      15.814  19.543 -13.501  1.00 55.49      B    C  
ATOM   3635  O   PRO B 447      15.129  20.297 -12.815  1.00 54.85      B    O  
ATOM   3636  CB  PRO B 447      16.696  21.457 -14.972  1.00 49.06      B    C  
ATOM   3637  CG  PRO B 447      15.414  22.095 -15.486  1.00 48.71      B    C  
ATOM   3638  CD  PRO B 447      14.788  21.001 -16.356  1.00 52.09      B    C  
ATOM   3639  N   ILE B 448      16.118  18.314 -13.129  1.00 54.45      B    N  
ATOM   3640  CA  ILE B 448      15.905  17.828 -11.774  1.00 55.36      B    C  
ATOM   3641  C   ILE B 448      17.074  18.340 -10.945  1.00 58.16      B    C  
ATOM   3642  O   ILE B 448      18.232  18.119 -11.306  1.00 56.33      B    O  
ATOM   3643  CB  ILE B 448      15.760  16.294 -11.749  1.00 52.50      B    C  
ATOM   3644  CG1 ILE B 448      14.586  15.844 -12.641  1.00 49.16      B    C  
ATOM   3645  CG2 ILE B 448      15.563  15.810 -10.308  1.00 47.89      B    C  
ATOM   3646  CD1 ILE B 448      14.378  14.324 -12.698  1.00 44.65      B    C  
ATOM   3647  N   ASP B 449      16.783  19.055  -9.873  1.00 55.06      B    N  
ATOM   3648  CA  ASP B 449      17.815  19.619  -9.007  1.00 56.25      B    C  
ATOM   3649  C   ASP B 449      18.701  18.519  -8.421  1.00 59.58      B    C  
ATOM   3650  O   ASP B 449      18.289  17.376  -8.225  1.00 59.04      B    O  
ATOM   3651  CB  ASP B 449      17.197  20.504  -7.903  1.00 53.50      B    C  
ATOM   3652  CG  ASP B 449      17.510  21.988  -8.033  1.00 50.66      B    C  
ATOM   3653  OD1 ASP B 449      18.505  22.332  -8.701  1.00 46.72      B    O  
ATOM   3654  OD2 ASP B 449      16.781  22.804  -7.404  1.00 47.49      B    O1-
ATOM   3655  N   THR B 450      19.937  18.867  -8.126  1.00 58.96      B    N  
ATOM   3656  CA  THR B 450      20.993  17.921  -7.746  1.00 59.99      B    C  
ATOM   3657  C   THR B 450      20.610  17.050  -6.551  1.00 61.01      B    C  
ATOM   3658  O   THR B 450      20.920  15.869  -6.538  1.00 59.83      B    O  
ATOM   3659  CB  THR B 450      22.292  18.665  -7.406  1.00 58.71      B    C  
ATOM   3660  CG2 THR B 450      23.517  17.774  -7.526  1.00 53.55      B    C  
ATOM   3661  OG1 THR B 450      22.489  19.757  -8.273  1.00 55.40      B    O  
ATOM   3662  N   PHE B 451      19.898  17.613  -5.583  1.00 63.00      B    N  
ATOM   3663  CA  PHE B 451      19.465  16.881  -4.390  1.00 63.45      B    C  
ATOM   3664  C   PHE B 451      18.398  15.830  -4.710  1.00 64.84      B    C  
ATOM   3665  O   PHE B 451      18.469  14.697  -4.229  1.00 64.60      B    O  
ATOM   3666  CB  PHE B 451      18.951  17.892  -3.363  1.00 61.53      B    C  
ATOM   3667  CG  PHE B 451      18.810  17.297  -1.980  1.00 58.83      B    C  
ATOM   3668  CD1 PHE B 451      17.571  16.826  -1.531  1.00 53.11      B    C  
ATOM   3669  CD2 PHE B 451      19.932  17.206  -1.144  1.00 52.96      B    C  
ATOM   3670  CE1 PHE B 451      17.444  16.277  -0.249  1.00 47.68      B    C  
ATOM   3671  CE2 PHE B 451      19.818  16.658   0.138  1.00 46.66      B    C  
ATOM   3672  CZ  PHE B 451      18.573  16.184   0.593  1.00 46.83      B    C  
ATOM   3673  N   LEU B 452      17.434  16.174  -5.566  1.00 61.43      B    N  
ATOM   3674  CA  LEU B 452      16.404  15.244  -6.027  1.00 61.50      B    C  
ATOM   3675  C   LEU B 452      17.029  14.152  -6.897  1.00 62.32      B    C  
ATOM   3676  O   LEU B 452      16.712  12.977  -6.742  1.00 62.03      B    O  
ATOM   3677  CB  LEU B 452      15.307  16.058  -6.743  1.00 60.48      B    C  
ATOM   3678  CG  LEU B 452      13.876  15.625  -6.389  1.00 58.24      B    C  
ATOM   3679  CD1 LEU B 452      12.896  16.780  -6.602  1.00 54.95      B    C  
ATOM   3680  CD2 LEU B 452      13.385  14.481  -7.239  1.00 56.12      B    C  
ATOM   3681  N   MET B 453      18.005  14.514  -7.736  1.00 57.13      B    N  
ATOM   3682  CA  MET B 453      18.815  13.553  -8.483  1.00 57.71      B    C  
ATOM   3683  C   MET B 453      19.596  12.618  -7.562  1.00 58.81      B    C  
ATOM   3684  O   MET B 453      19.598  11.425  -7.816  1.00 58.95      B    O  
ATOM   3685  CB  MET B 453      19.771  14.254  -9.441  1.00 56.94      B    C  
ATOM   3686  CG  MET B 453      19.071  14.711 -10.710  1.00 54.53      B    C  
ATOM   3687  SD  MET B 453      19.999  14.339 -12.230  1.00 49.33      B    S  
ATOM   3688  CE  MET B 453      21.032  15.814 -12.345  1.00 45.64      B    C  
ATOM   3689  N   GLU B 454      20.201  13.115  -6.497  1.00 67.56      B    N  
ATOM   3690  CA  GLU B 454      20.946  12.291  -5.550  1.00 67.07      B    C  
ATOM   3691  C   GLU B 454      20.022  11.332  -4.787  1.00 66.25      B    C  
ATOM   3692  O   GLU B 454      20.350  10.165  -4.598  1.00 64.61      B    O  
ATOM   3693  CB  GLU B 454      21.730  13.216  -4.609  1.00 65.50      B    C  
ATOM   3694  CG  GLU B 454      22.874  12.502  -3.879  1.00 60.20      B    C  
ATOM   3695  CD  GLU B 454      23.718  13.439  -3.014  1.00 55.95      B    C  
ATOM   3696  OE1 GLU B 454      24.862  13.039  -2.684  1.00 51.43      B    O  
ATOM   3697  OE2 GLU B 454      23.235  14.518  -2.641  1.00 51.36      B    O1-
ATOM   3698  N   MET B 455      18.816  11.794  -4.443  1.00 62.96      B    N  
ATOM   3699  CA  MET B 455      17.769  10.958  -3.848  1.00 61.65      B    C  
ATOM   3700  C   MET B 455      17.246   9.892  -4.813  1.00 61.52      B    C  
ATOM   3701  O   MET B 455      16.947   8.780  -4.385  1.00 61.33      B    O  
ATOM   3702  CB  MET B 455      16.615  11.856  -3.386  1.00 59.89      B    C  
ATOM   3703  CG  MET B 455      16.981  12.700  -2.163  1.00 56.83      B    C  
ATOM   3704  SD  MET B 455      16.973  11.806  -0.583  1.00 52.21      B    S  
ATOM   3705  CE  MET B 455      15.199  11.762  -0.277  1.00 48.77      B    C  
ATOM   3706  N   LEU B 456      17.148  10.199  -6.114  1.00 59.14      B    N  
ATOM   3707  CA  LEU B 456      16.703   9.269  -7.158  1.00 56.47      B    C  
ATOM   3708  C   LEU B 456      17.824   8.333  -7.626  1.00 56.36      B    C  
ATOM   3709  O   LEU B 456      17.569   7.180  -7.955  1.00 54.23      B    O  
ATOM   3710  CB  LEU B 456      16.164  10.069  -8.358  1.00 54.05      B    C  
ATOM   3711  CG  LEU B 456      14.811  10.767  -8.134  1.00 51.79      B    C  
ATOM   3712  CD1 LEU B 456      14.533  11.670  -9.332  1.00 48.15      B    C  
ATOM   3713  CD2 LEU B 456      13.651   9.793  -8.009  1.00 50.00      B    C  
ATOM   3714  N   GLU B 457      19.075   8.815  -7.698  1.00 57.24      B    N  
ATOM   3715  CA  GLU B 457      20.242   8.024  -8.098  1.00 57.20      B    C  
ATOM   3716  C   GLU B 457      20.604   6.991  -7.056  1.00 55.62      B    C  
ATOM   3717  O   GLU B 457      21.034   5.897  -7.418  1.00 53.78      B    O  
ATOM   3718  CB  GLU B 457      21.472   8.911  -8.285  1.00 56.27      B    C  
ATOM   3719  CG  GLU B 457      21.504   9.482  -9.681  1.00 52.09      B    C  
ATOM   3720  CD  GLU B 457      22.656  10.445  -9.939  1.00 47.86      B    C  
ATOM   3721  OE1 GLU B 457      22.612  11.008 -11.068  1.00 44.82      B    O  
ATOM   3722  OE2 GLU B 457      23.521  10.619  -9.082  1.00 47.27      B    O1-
ATOM   3723  N   THR B 458      20.465   7.355  -5.789  1.00 51.18      B    N  
ATOM   3724  CA  THR B 458      20.590   6.344  -4.758  1.00 49.68      B    C  
ATOM   3725  C   THR B 458      19.445   5.387  -4.991  1.00 48.99      B    C  
ATOM   3726  O   THR B 458      18.300   5.829  -4.914  1.00 46.84      B    O  
ATOM   3727  CB  THR B 458      20.536   6.892  -3.331  1.00 47.19      B    C  
ATOM   3728  CG2 THR B 458      21.347   5.948  -2.447  1.00 43.39      B    C  
ATOM   3729  OG1 THR B 458      21.112   8.156  -3.196  1.00 44.09      B    O  
ATOM   3730  N   PRO B 459      19.719   4.117  -5.357  1.00 48.52      B    N  
ATOM   3731  CA  PRO B 459      18.661   3.186  -5.681  1.00 48.38      B    C  
ATOM   3732  C   PRO B 459      17.724   3.165  -4.485  1.00 48.40      B    C  
ATOM   3733  O   PRO B 459      18.108   2.746  -3.395  1.00 47.24      B    O  
ATOM   3734  CB  PRO B 459      19.344   1.839  -5.956  1.00 46.26      B    C  
ATOM   3735  CG  PRO B 459      20.718   1.978  -5.294  1.00 45.39      B    C  
ATOM   3736  CD  PRO B 459      21.017   3.464  -5.398  1.00 47.45      B    C  
ATOM   3737  N   LEU B 460      16.531   3.683  -4.700  1.00 38.49      B    N  
ATOM   3738  CA  LEU B 460      15.417   3.353  -3.840  1.00 39.17      B    C  
ATOM   3739  C   LEU B 460      15.310   1.852  -3.981  1.00 39.88      B    C  
ATOM   3740  O   LEU B 460      14.779   1.342  -4.960  1.00 38.06      B    O  
ATOM   3741  CB  LEU B 460      14.152   4.095  -4.297  1.00 36.79      B    C  
ATOM   3742  CG  LEU B 460      14.014   5.470  -3.622  1.00 34.16      B    C  
ATOM   3743  CD1 LEU B 460      13.207   6.415  -4.477  1.00 31.48      B    C  
ATOM   3744  CD2 LEU B 460      13.323   5.349  -2.265  1.00 32.71      B    C  
ATOM   3745  N   GLN B 461      15.933   1.156  -3.049  1.00 36.33      B    N  
ATOM   3746  CA  GLN B 461      15.745  -0.262  -2.905  1.00 37.09      B    C  
ATOM   3747  C   GLN B 461      14.277  -0.407  -2.523  1.00 36.58      B    C  
ATOM   3748  O   GLN B 461      13.932  -0.371  -1.355  1.00 34.85      B    O  
ATOM   3749  CB  GLN B 461      16.695  -0.842  -1.855  1.00 36.04      B    C  
ATOM   3750  CG  GLN B 461      18.157  -0.923  -2.315  1.00 32.98      B    C  
ATOM   3751  CD  GLN B 461      19.042  -1.707  -1.334  1.00 29.30      B    C  
ATOM   3752  NE2 GLN B 461      20.295  -1.901  -1.649  1.00 27.79      B    N  
ATOM   3753  OE1 GLN B 461      18.615  -2.177  -0.294  1.00 28.92      B    O  
ATOM   3754  N   ILE B 462      13.426  -0.479  -3.562  1.00 33.70      B    N  
ATOM   3755  CA  ILE B 462      12.027  -0.855  -3.421  1.00 34.28      B    C  
ATOM   3756  C   ILE B 462      12.067  -2.206  -2.726  1.00 33.78      B    C  
ATOM   3757  O   ILE B 462      12.578  -3.188  -3.286  1.00 32.01      B    O  
ATOM   3758  CB  ILE B 462      11.312  -0.891  -4.791  1.00 33.01      B    C  
ATOM   3759  CG1 ILE B 462      11.416   0.482  -5.514  1.00 31.43      B    C  
ATOM   3760  CG2 ILE B 462       9.845  -1.267  -4.571  1.00 31.85      B    C  
ATOM   3761  CD1 ILE B 462      10.801   0.494  -6.912  1.00 29.64      B    C  
ATOM   3762  N   THR B 463      11.672  -2.182  -1.468  1.00 32.50      B    N  
ATOM   3763  CA  THR B 463      11.760  -3.324  -0.568  1.00 32.52      B    C  
ATOM   3764  C   THR B 463      10.588  -4.240  -0.767  1.00 30.91      B    C  
ATOM   3765  O   THR B 463       9.462  -3.711  -0.894  1.00 28.80      B    O  
ATOM   3766  CB  THR B 463      11.814  -2.894   0.897  1.00 30.16      B    C  
ATOM   3767  CG2 THR B 463      13.168  -2.289   1.218  1.00 29.77      B    C  
ATOM   3768  OG1 THR B 463      10.839  -1.925   1.126  1.00 29.14      B    O  
ATOM   3769  OXT THR B 463      10.844  -5.478  -0.790  1.00 29.09      B    O1-
TER   
END
